# Supplementary material for: 2-Benzoyl-4-chloro­aniline thio­semi­carbazone
Source: Acta Crystallogr Sect E Struct Rep Online. 2014 May 17;70(Pt 6):o680. doi: 10.1107/S1600536814011027 (PMC4051094; doi:10.1107/S1600536814011027)
Supplement: Supplementary file 1 [file e-70-0o680-sup1.cif]

##############################################################################
#                                                                            #
# This CIF contains the data in a paper accepted for publication in          #
# Acta Crystallographica Section E. It conforms to the requirements of       #
# Notes for Authors for Acta Crystallographica Section E, and has been       #
# peer reviewed under the auspices of the IUCr Commission on Journals.       #
#                                                                            #
# Full details of the Crystallographic Information File format               #
# are given in the paper "The Crystallographic Information File (CIF):       #
# a New Standard Archive File for Crystallography" by S. R. Hall, F. H.      #
# Allen and I. D. Brown [Acta Cryst. (1991), A47, 655-685].                  #
#                                                                            #
# The current version of the core CIF dictionary is obtainable from          #
# ftp://ftp.iucr.org/pub/cif_core.dic.                                       #
#                                                                            #
# Software is freely available for graphical display of the structure(s)     #
# in this CIF. For information consult the CIF software page                 #
# http://www.iucr.org/resources/cif/software.                                #
#                                                                            #
# This file may be used for bona fide research purposes within the           #
# scientific community so long as proper attribution is given to the journal # 
# article from which it was obtained.                                        #
#                                                                            #
##############################################################################
data_I
_audit_creation_method     SHELXL-97
_journal_date_recd_electronic     2014-04-22
_journal_date_accepted     2014-05-13
_journal_name_full     'Acta Crystallographica, Section E'
_journal_year     2014
_journal_volume     70
_journal_issue      6
_journal_page_first     o680
_journal_page_last     o680
_journal_paper_category     QO
_journal_paper_doi     10.1107/S1600536814011027
_journal_coeditor_code     BX2459
_publ_contact_author_name     'Leandro Bresolin'
_publ_contact_author_address
;
Escola de Qu\'imica e Alimentos
Universidade Federal do Rio Grande
Av. It\'alia km 08, Campus Carreiros
96203-900, Rio Grande-RS, Brazil
;
_publ_contact_author_email     leandro_bresolin@yahoo.com.br
_publ_contact_author_fax      6E307(5)
_publ_contact_author_phone      6E307(5)
_publ_section_title
;
2-Benzoyl-4-chloroaniline thiosemicarbazone
;
_publ_section_title_footnote     .
loop_
    _publ_author_name
    _publ_author_address
    'Bandeira, Katlen C. T.'
;Escola de Qu\'imica e Alimentos
Universidade Federal do Rio Grande
Av. It\'alia km 08, Campus Carreiros
96203-900, Rio Grande-RS, Brazil
;
    'Bresolin, Leandro'
;Escola de Qu\'imica e Alimentos
Universidade Federal do Rio Grande
Av. It\'alia km 08, Campus Carreiros
96203-900, Rio Grande-RS, Brazil
;
    'Lehmann, Ueslei Z.'
;Escola de Qu\'imica e Alimentos
Universidade Federal do Rio Grande
Av. It\'alia km 08, Campus Carreiros
96203-900, Rio Grande-RS, Brazil
;
    'Zambiazi, Priscilla J.'
;Departamento de Qu\'imica
Universidade Federal de Santa Maria
Av. Roraima, Campus,
97105-900, Santa Maria-RS,
Brazil
;
    'Oliveira, Adriano Bof de'
;Departamento de Qu\'imica
Universidade Federal de Sergipe
Av. Marechal Rondon s/n, Campus,
49100-000, S\~ao Crist\'ov\~ao-SE,
Brazil
;
_publ_section_synopsis     .
_database_code_depnum_ccdc_archive     'CCDC 1002774'
_chemical_name_systematic
;
2-Benzoyl-4-chloroaniline thiosemicarbazone
;
_chemical_name_common     '4-Chloro-2-benzoylaniline thiosemicarbazone'
_chemical_formula_moiety     'C14 H13 Cl N4 S'
_chemical_formula_sum     'C14 H13 Cl N4 S'
_chemical_formula_iupac     'C14 H13 Cl N4 S'
_chemical_formula_weight     304.79
_chemical_melting_point     ?
_symmetry_cell_setting     monoclinic
_symmetry_space_group_name_H-M     'C 2/c'
_symmetry_space_group_name_Hall     '-C 2yc'
loop_
    _symmetry_equiv_pos_as_xyz
    'x, y, z'
    '-x, y, -z+1/2'
    'x+1/2, y+1/2, z'
    '-x+1/2, y+1/2, -z+1/2'
    '-x, -y, -z'
    'x, -y, z-1/2'
    '-x+1/2, -y+1/2, -z'
    'x+1/2, -y+1/2, z-1/2'
_cell_length_a     22.46(5)
_cell_length_b     6.773(14)
_cell_length_c     19.28(4)
_cell_angle_alpha     90.00
_cell_angle_beta     102.22(6)
_cell_angle_gamma     90.00
_cell_volume     2866(10)
_cell_formula_units_Z     8
_cell_measurement_reflns_used     4016
_cell_measurement_theta_min     2.16
_cell_measurement_theta_max     29.81
_cell_measurement_temperature     298(2)
_exptl_crystal_description     needle
_exptl_crystal_colour     yellow
_exptl_crystal_size_max     1.14
_exptl_crystal_size_mid     0.31
_exptl_crystal_size_min     0.16
_exptl_crystal_density_diffrn     1.413
_exptl_crystal_density_meas     ?
_exptl_crystal_density_method     'not measured'
_exptl_crystal_F_000     1264
_exptl_absorpt_coefficient_mu     0.407
_exptl_absorpt_correction_type     multi-scan
_exptl_absorpt_process_details     '(SADABS; Bruker, 2009)'
_exptl_absorpt_correction_T_min     0.6544
_exptl_absorpt_correction_T_max     0.9374
_exptl_special_details
;
;
_diffrn_ambient_temperature     298(2)
_diffrn_radiation_type     MoK\a
_diffrn_radiation_wavelength     0.71073
_diffrn_radiation_monochromator     graphite
_diffrn_measurement_device_type     'Bruker APEXII CCD'
_diffrn_measurement_method     '\f and \w scans'
_diffrn_detector_area_resol_mean     ?
_diffrn_reflns_number     40582
_diffrn_reflns_av_R_equivalents     0.0493
_diffrn_reflns_av_sigmaI/netI     0.0277
_diffrn_reflns_theta_min     2.16
_diffrn_reflns_theta_max     29.81
_diffrn_reflns_theta_full     29.81
_diffrn_measured_fraction_theta_max     0.973
_diffrn_measured_fraction_theta_full     0.973
_diffrn_reflns_limit_h_min     -30
_diffrn_reflns_limit_h_max     30
_diffrn_reflns_limit_k_min     -9
_diffrn_reflns_limit_k_max     9
_diffrn_reflns_limit_l_min     -26
_diffrn_reflns_limit_l_max     26
_diffrn_standards_number     0
_diffrn_standards_interval_count     ?
_diffrn_standards_interval_time     ?
_diffrn_standards_decay_%     ?
_refine_special_details
;
Refinement of <i>F</i>^2^ against ALL reflections. The weighted <i>R</i>-factor
<i>wR</i> and goodness of fit <i>S</i> are based on <i>F</i>^2^, conventional
<i>R</i>-factors <i>R</i> are based on <i>F</i>, with <i>F</i> set to zero for
negative <i>F</i>^2^. The threshold expression of <i>F</i>^2^ >
\s(<i>F</i>^2^) is used only for calculating <i>R</i>-factors(gt) <i>etc</i>.
and is not relevant to the choice of reflections for refinement.
<i>R</i>-factors based on <i>F</i>^2^ are statistically about twice as large
as those based on <i>F</i>, and <i>R</i>- factors based on ALL data will be
even larger.
;
_reflns_number_total     4016
_reflns_number_gt     3348
_reflns_threshold_expression     >2sigma(I)
_refine_ls_structure_factor_coef     Fsqd
_refine_ls_matrix_type     full
_refine_ls_R_factor_all     0.0552
_refine_ls_R_factor_gt     0.0444
_refine_ls_wR_factor_gt     0.1087
_refine_ls_wR_factor_ref     0.1154
_refine_ls_goodness_of_fit_ref     1.102
_refine_ls_restrained_S_all     1.102
_refine_ls_number_reflns     4016
_refine_ls_number_parameters     199
_refine_ls_number_restraints     0
_refine_ls_hydrogen_treatment     mixed
_refine_ls_weighting_scheme     calc
_refine_ls_weighting_details
         'calc w=1/[\s^2^(Fo^2^)+(0.0481P)^2^+5.8502P] where P=(Fo^2^+2Fc^2^)/3'
_atom_sites_solution_hydrogens     geom
_atom_sites_solution_primary     direct
_atom_sites_solution_secondary     difmap
_refine_ls_shift/su_max     0.000
_refine_ls_shift/su_mean     0.000
_refine_diff_density_max     0.535
_refine_diff_density_min     -0.338
_refine_ls_extinction_method     none
_refine_ls_extinction_coef     ?
loop_
    _atom_type_symbol
    _atom_type_description
    _atom_type_scat_dispersion_real
    _atom_type_scat_dispersion_imag
    _atom_type_scat_source
    C C 0.0033 0.0016 'International Tables Vol C Tables 4.2.6.8 and 6.1.1.4'
    H H 0.0000 0.0000 'International Tables Vol C Tables 4.2.6.8 and 6.1.1.4'
    N N 0.0061 0.0033 'International Tables Vol C Tables 4.2.6.8 and 6.1.1.4'
    S S 0.1246 0.1234 'International Tables Vol C Tables 4.2.6.8 and 6.1.1.4'
    Cl Cl 0.1484 0.1585 'International Tables Vol C Tables 4.2.6.8 and 6.1.1.4'
_computing_data_collection     'APEX2 (Bruker, 2009)'
_computing_cell_refinement     'SAINT (Bruker, 2009)'
_computing_data_reduction     'SAINT (Bruker, 2009)'
_computing_structure_solution     'SHELXS-97 (Sheldrick, 2008)'
_computing_structure_refinement     'SHELXL-97 (Sheldrick, 2008)'
_computing_molecular_graphics     'DIAMOND (Brandenburg, 2006)'
_computing_publication_material     'publCIF (Westrip, 2010)'
loop_
    _atom_site_type_symbol
    _atom_site_label
    _atom_site_fract_x
    _atom_site_fract_y
    _atom_site_fract_z
    _atom_site_U_iso_or_equiv
    _atom_site_adp_type
    _atom_site_calc_flag
    _atom_site_refinement_flags
    _atom_site_occupancy
    _atom_site_symmetry_multiplicity
    _atom_site_disorder_assembly
    _atom_site_disorder_group
    Cl Cl1 0.16609(2) -0.46293(7) -0.09583(3) 0.02355(12) Uani d . 1 1 . .
    S S1 0.01214(2) -0.54784(6) 0.14910(2) 0.01662(11) Uani d . 1 1 . .
    N N1 0.11537(7) -0.0755(2) 0.15219(8) 0.0157(3) Uani d . 1 1 . .
    N N2 0.07789(7) -0.2359(2) 0.12998(8) 0.0170(3) Uani d . 1 1 . .
    N N3 0.08055(7) -0.3151(3) 0.24678(9) 0.0193(3) Uani d . 1 1 . .
    N N4 0.05109(8) 0.2589(2) -0.00573(9) 0.0207(3) Uani d . 1 1 . .
    C C11 0.25090(9) 0.5202(3) 0.16607(11) 0.0215(4) Uani d . 1 1 . .
    H H11 0.2774 0.6251 0.1802 0.026 Uiso calc R 1 1 . .
    C C12 0.21147(8) 0.4588(3) 0.20907(10) 0.0199(4) Uani d . 1 1 . .
    H H12 0.2116 0.5238 0.2516 0.024 Uiso calc R 1 1 . .
    C C13 0.17195(8) 0.3005(3) 0.18844(10) 0.0168(3) Uani d . 1 1 . .
    H H13 0.1456 0.2606 0.2171 0.020 Uiso calc R 1 1 . .
    C C8 0.17192(7) 0.2011(2) 0.12438(9) 0.0145(3) Uani d . 1 1 . .
    C C7 0.13232(7) 0.0255(3) 0.10233(9) 0.0146(3) Uani d . 1 1 . .
    C C1 0.11700(7) -0.0301(3) 0.02510(9) 0.0144(3) Uani d . 1 1 . .
    C C6 0.14226(8) -0.2037(3) 0.00290(10) 0.0164(3) Uani d . 1 1 . .
    H H6 0.1655 -0.2871 0.0364 0.020 Uiso calc R 1 1 . .
    C C5 0.13252(8) -0.2503(2) -0.06868(10) 0.0165(3) Uani d . 1 1 . .
    C C4 0.09716(8) -0.1273(3) -0.11973(10) 0.0171(3) Uani d . 1 1 . .
    H H4 0.0910 -0.1587 -0.1677 0.020 Uiso calc R 1 1 . .
    C C14 0.05977(7) -0.3555(2) 0.17820(9) 0.0147(3) Uani d . 1 1 . .
    C C3 0.07136(8) 0.0420(3) -0.09813(10) 0.0167(3) Uani d . 1 1 . .
    H H3 0.0478 0.1230 -0.1321 0.020 Uiso calc R 1 1 . .
    C C2 0.08014(8) 0.0942(3) -0.02549(10) 0.0155(3) Uani d . 1 1 . .
    C C9 0.21096(8) 0.2656(3) 0.08098(10) 0.0178(3) Uani d . 1 1 . .
    H H9 0.2105 0.2024 0.0380 0.021 Uiso calc R 1 1 . .
    C C10 0.25047(9) 0.4241(3) 0.10199(11) 0.0215(4) Uani d . 1 1 . .
    H H10 0.2765 0.4655 0.0732 0.026 Uiso calc R 1 1 . .
    H H1 0.0563(12) 0.290(4) 0.0392(15) 0.032 Uiso d . 1 1 . .
    H H2 0.0420(12) 0.354(4) -0.0359(14) 0.032 Uiso d . 1 1 . .
    H H3A 0.0697(11) -0.390(4) 0.2792(13) 0.024(6) Uiso d . 1 1 . .
    H H3B 0.1039(12) -0.216(4) 0.2583(14) 0.031(7) Uiso d . 1 1 . .
    H H2A 0.0635(11) -0.259(4) 0.0853(13) 0.023(6) Uiso d . 1 1 . .
loop_
    _atom_site_aniso_label
    _atom_site_aniso_U_11
    _atom_site_aniso_U_22
    _atom_site_aniso_U_33
    _atom_site_aniso_U_12
    _atom_site_aniso_U_13
    _atom_site_aniso_U_23
    Cl1 0.0263(2) 0.0203(2) 0.0249(2) 0.00393(17) 0.00743(18) -0.00452(17)
    S1 0.0159(2) 0.0157(2) 0.0191(2) -0.00251(15) 0.00555(16) -0.00047(15)
    N1 0.0126(6) 0.0153(7) 0.0191(7) -0.0019(5) 0.0032(5) 0.0004(5)
    N2 0.0165(7) 0.0182(7) 0.0156(7) -0.0046(6) 0.0021(6) 0.0005(6)
    N3 0.0207(8) 0.0208(7) 0.0171(8) -0.0050(6) 0.0056(6) 0.0007(6)
    N4 0.0255(8) 0.0197(7) 0.0174(8) 0.0075(6) 0.0052(6) 0.0016(6)
    C11 0.0165(8) 0.0225(9) 0.0247(10) -0.0053(7) 0.0026(7) -0.0028(7)
    C12 0.0188(8) 0.0222(9) 0.0186(9) -0.0016(7) 0.0037(7) -0.0046(7)
    C13 0.0121(7) 0.0201(8) 0.0183(8) 0.0001(6) 0.0038(6) 0.0007(7)
    C8 0.0112(7) 0.0141(7) 0.0177(8) 0.0010(6) 0.0021(6) 0.0018(6)
    C7 0.0111(7) 0.0161(7) 0.0169(8) 0.0014(6) 0.0033(6) 0.0002(6)
    C1 0.0114(7) 0.0157(7) 0.0167(8) -0.0028(6) 0.0045(6) -0.0001(6)
    C6 0.0139(7) 0.0153(8) 0.0199(9) -0.0004(6) 0.0034(6) 0.0012(6)
    C5 0.0142(7) 0.0131(7) 0.0232(9) -0.0011(6) 0.0066(6) -0.0027(6)
    C4 0.0148(7) 0.0200(8) 0.0169(8) -0.0038(6) 0.0047(6) -0.0012(7)
    C14 0.0116(7) 0.0151(7) 0.0181(8) 0.0019(6) 0.0049(6) 0.0011(6)
    C3 0.0135(7) 0.0200(8) 0.0167(8) -0.0009(6) 0.0030(6) 0.0018(6)
    C2 0.0124(7) 0.0156(7) 0.0194(8) -0.0008(6) 0.0057(6) 0.0003(6)
    C9 0.0163(8) 0.0190(8) 0.0193(9) -0.0034(6) 0.0061(6) -0.0029(7)
    C10 0.0185(8) 0.0239(9) 0.0239(9) -0.0068(7) 0.0081(7) -0.0024(7)
_geom_special_details
;
All e.s.d.'s (except the e.s.d. in the dihedral angle between two l.s. planes)
are estimated using the full covariance matrix. The cell e.s.d.'s are taken
into account individually in the estimation of e.s.d.'s in distances, angles
and torsion angles; correlations between e.s.d.'s in cell parameters are only
used when they are defined by crystal symmetry. An approximate (isotropic)
treatment of cell e.s.d.'s is used for estimating e.s.d.'s involving l.s.
planes.
;
loop_
    _geom_bond_atom_site_label_1
    _geom_bond_atom_site_label_2
    _geom_bond_site_symmetry_2
    _geom_bond_distance
    _geom_bond_publ_flag
    Cl1 C5 . 1.756(3) ?
    S1 C14 . 1.704(3) ?
    N1 C7 . 1.301(3) ?
    N1 N2 . 1.386(3) ?
    N2 C14 . 1.359(3) ?
    N2 H2A . 0.87(2) ?
    N3 C14 . 1.334(3) ?
    N3 H3A . 0.88(3) ?
    N3 H3B . 0.85(3) ?
    N4 C2 . 1.386(3) ?
    N4 H1 . 0.87(3) ?
    N4 H2 . 0.86(3) ?
    C11 C10 . 1.395(4) ?
    C11 C12 . 1.398(3) ?
    C11 H11 . 0.9300 ?
    C12 C13 . 1.395(3) ?
    C12 H12 . 0.9300 ?
    C13 C8 . 1.406(3) ?
    C13 H13 . 0.9300 ?
    C8 C9 . 1.404(3) ?
    C8 C7 . 1.492(3) ?
    C7 C1 . 1.503(4) ?
    C1 C6 . 1.411(3) ?
    C1 C2 . 1.415(3) ?
    C6 C5 . 1.387(4) ?
    C6 H6 . 0.9300 ?
    C5 C4 . 1.401(3) ?
    C4 C3 . 1.387(3) ?
    C4 H4 . 0.9300 ?
    C3 C2 . 1.417(4) ?
    C3 H3 . 0.9300 ?
    C9 C10 . 1.397(3) ?
    C9 H9 . 0.9300 ?
    C10 H10 . 0.9300 ?
loop_
    _geom_angle_atom_site_label_1
    _geom_angle_atom_site_label_2
    _geom_angle_atom_site_label_3
    _geom_angle_site_symmetry_1
    _geom_angle_site_symmetry_3
    _geom_angle
    _geom_angle_publ_flag
    C7 N1 N2 . . 115.96(19) ?
    C14 N2 N1 . . 120.42(19) ?
    C14 N2 H2A . . 118.2(16) ?
    N1 N2 H2A . . 121.3(16) ?
    C14 N3 H3A . . 119.8(16) ?
    C14 N3 H3B . . 119.1(18) ?
    H3A N3 H3B . . 121(2) ?
    C2 N4 H1 . . 119.6(18) ?
    C2 N4 H2 . . 118.1(18) ?
    H1 N4 H2 . . 117(3) ?
    C10 C11 C12 . . 120.0(2) ?
    C10 C11 H11 . . 120.0 ?
    C12 C11 H11 . . 120.0 ?
    C13 C12 C11 . . 120.3(2) ?
    C13 C12 H12 . . 119.9 ?
    C11 C12 H12 . . 119.9 ?
    C12 C13 C8 . . 119.99(18) ?
    C12 C13 H13 . . 120.0 ?
    C8 C13 H13 . . 120.0 ?
    C9 C8 C13 . . 119.38(19) ?
    C9 C8 C7 . . 119.21(18) ?
    C13 C8 C7 . . 121.40(17) ?
    N1 C7 C8 . . 117.31(19) ?
    N1 C7 C1 . . 123.96(19) ?
    C8 C7 C1 . . 118.65(15) ?
    C6 C1 C2 . . 120.1(2) ?
    C6 C1 C7 . . 119.12(16) ?
    C2 C1 C7 . . 120.74(19) ?
    C5 C6 C1 . . 120.16(16) ?
    C5 C6 H6 . . 119.9 ?
    C1 C6 H6 . . 119.9 ?
    C6 C5 C4 . . 120.66(19) ?
    C6 C5 Cl1 . . 119.73(14) ?
    C4 C5 Cl1 . . 119.60(18) ?
    C3 C4 C5 . . 119.4(2) ?
    C3 C4 H4 . . 120.3 ?
    C5 C4 H4 . . 120.3 ?
    N3 C14 N2 . . 117.6(2) ?
    N3 C14 S1 . . 123.13(14) ?
    N2 C14 S1 . . 119.26(18) ?
    C4 C3 C2 . . 121.54(17) ?
    C4 C3 H3 . . 119.2 ?
    C2 C3 H3 . . 119.2 ?
    N4 C2 C1 . . 122.0(2) ?
    N4 C2 C3 . . 119.82(17) ?
    C1 C2 C3 . . 118.11(19) ?
    C10 C9 C8 . . 120.3(2) ?
    C10 C9 H9 . . 119.8 ?
    C8 C9 H9 . . 119.8 ?
    C11 C10 C9 . . 120.03(19) ?
    C11 C10 H10 . . 120.0 ?
    C9 C10 H10 . . 120.0 ?
loop_
    _geom_torsion_atom_site_label_1
    _geom_torsion_atom_site_label_2
    _geom_torsion_atom_site_label_3
    _geom_torsion_atom_site_label_4
    _geom_torsion_site_symmetry_1
    _geom_torsion_site_symmetry_2
    _geom_torsion_site_symmetry_3
    _geom_torsion_site_symmetry_4
    _geom_torsion
    _geom_torsion_publ_flag
    C7 N1 N2 C14 . . . . 177.28(15) ?
    C10 C11 C12 C13 . . . . 0.5(3) ?
    C11 C12 C13 C8 . . . . 0.4(3) ?
    C12 C13 C8 C9 . . . . -1.4(3) ?
    C12 C13 C8 C7 . . . . 177.14(16) ?
    N2 N1 C7 C8 . . . . 179.05(14) ?
    N2 N1 C7 C1 . . . . -4.1(2) ?
    C9 C8 C7 N1 . . . . 154.10(17) ?
    C13 C8 C7 N1 . . . . -24.4(2) ?
    C9 C8 C7 C1 . . . . -22.9(2) ?
    C13 C8 C7 C1 . . . . 158.57(17) ?
    N1 C7 C1 C6 . . . . -66.7(3) ?
    C8 C7 C1 C6 . . . . 110.1(2) ?
    N1 C7 C1 C2 . . . . 116.3(2) ?
    C8 C7 C1 C2 . . . . -66.8(3) ?
    C2 C1 C6 C5 . . . . 1.8(3) ?
    C7 C1 C6 C5 . . . . -175.14(15) ?
    C1 C6 C5 C4 . . . . -0.6(3) ?
    C1 C6 C5 Cl1 . . . . 178.09(13) ?
    C6 C5 C4 C3 . . . . -0.5(3) ?
    Cl1 C5 C4 C3 . . . . -179.16(13) ?
    N1 N2 C14 N3 . . . . -1.6(2) ?
    N1 N2 C14 S1 . . . . 178.37(12) ?
    C5 C4 C3 C2 . . . . 0.3(3) ?
    C6 C1 C2 N4 . . . . 175.60(16) ?
    C7 C1 C2 N4 . . . . -7.5(3) ?
    C6 C1 C2 C3 . . . . -2.0(2) ?
    C7 C1 C2 C3 . . . . 174.95(15) ?
    C4 C3 C2 N4 . . . . -176.71(16) ?
    C4 C3 C2 C1 . . . . 0.9(3) ?
    C13 C8 C9 C10 . . . . 1.4(3) ?
    C7 C8 C9 C10 . . . . -177.10(16) ?
    C12 C11 C10 C9 . . . . -0.4(3) ?
    C8 C9 C10 C11 . . . . -0.5(3) ?
loop_
    _geom_hbond_atom_site_label_D
    _geom_hbond_atom_site_label_H
    _geom_hbond_atom_site_label_A
    _geom_hbond_site_symmetry_A
    _geom_hbond_distance_DH
    _geom_hbond_distance_HA
    _geom_hbond_distance_DA
    _geom_hbond_angle_DHA
    N4 H1 S1 1_565 0.87(3) 2.75(3) 3.534(6) 150(2)
    N4 H2 S1 5 0.86(3) 2.62(3) 3.438(5) 160(2)
    N3 H3A S1 2 0.88(3) 2.74(3) 3.552(5) 154(2)
