# Supplementary material for: 2-Benzoyl-4-chloro­aniline thio­semi­carbazone
Source: Acta Crystallogr Sect E Struct Rep Online. 2014 May 17;70(Pt 6):o680. doi: 10.1107/S1600536814011027 (PMC4051094; doi:10.1107/S1600536814011027)
Supplement: Supplementary file 2 [file e-70-0o680-Isup2.hkl]

# 
# h,k,l, Fc-squared, Fo-squared, sigma(Fo-squared) and status flag 
# 
data_I
_shelx_title ' C2_c1 in C2/c' 
_shelx_refln_list_code          4 
_shelx_F_calc_maximum      325.15 
_exptl_crystal_F_000      1264.00 
_reflns_d_resolution_high  0.7149 
 
loop_ 
 _symmetry_equiv_pos_as_xyz 
 'x, y, z' 
 '-x, y, -z+1/2' 
 'x+1/2, y+1/2, z' 
 '-x+1/2, y+1/2, -z+1/2' 
 '-x, -y, -z' 
 'x, -y, z-1/2' 
 '-x+1/2, -y+1/2, -z' 
 'x+1/2, -y+1/2, z-1/2' 
 
_cell_length_a    22.4630 
_cell_length_b     6.7731 
_cell_length_c    19.2758 
_cell_angle_alpha  90.000 
_cell_angle_beta  102.224 
_cell_angle_gamma  90.000 
 
_shelx_F_squared_multiplier     1.000 
 
loop_ 
 _refln_index_h 
 _refln_index_k 
 _refln_index_l 
 _refln_F_squared_calc 
 _refln_F_squared_meas 
 _refln_F_squared_sigma 
 _refln_observed_status 
   4   0   0    20442.44    24858.12    291.47 o 
   6   0   0     1221.50     1222.64     20.25 o 
   8   0   0      101.68       40.53      6.56 o 
  10   0   0     1179.90     1300.60     21.83 o 
  12   0   0    18394.65    21469.20    289.98 o 
  14   0   0     2024.20     2538.37     47.11 o 
  16   0   0     1838.71     2345.36     50.10 o 
  18   0   0     1807.43     1886.54     51.93 o 
  20   0   0     2085.95     2362.77     64.91 o 
  22   0   0     2240.03     2485.39     76.31 o 
  24   0   0     6581.86     6994.86    171.64 o 
  26   0   0     4299.49     4229.76    117.01 o 
  28   0   0       51.12       62.19     30.54 o 
  30   0   0      304.23      242.89     47.78 o 
   1   1   0     1148.00     1024.35     21.07 o 
   3   1   0     3866.88     4134.55     37.43 o 
   5   1   0    98200.40   109106.77    882.56 o 
   7   1   0     5076.79     5208.39     45.26 o 
   9   1   0     6695.97     7633.82     63.89 o 
  11   1   0     5535.98     6154.57     63.67 o 
  13   1   0     6654.78     7407.48     87.85 o 
  15   1   0     1082.28     1263.12     23.40 o 
  17   1   0      149.08      172.43     12.12 o 
  19   1   0     3997.26     4352.75     71.95 o 
  21   1   0      744.70      846.27     29.30 o 
  23   1   0      143.68      160.81     20.23 o 
  25   1   0      214.53      239.99     22.58 o 
  27   1   0     2744.93     2665.23     65.96 o 
  29   1   0       51.47       78.32     29.76 o 
   0   2   0     8931.85     9323.11    188.33 o 
   2   2   0     1195.90      944.93     12.54 o 
   4   2   0     7121.23     6763.16     61.57 o 
   6   2   0     5088.27     4425.25     41.48 o 
   8   2   0    22517.90    24251.03    244.54 o 
  10   2   0     1370.52     1669.57     65.98 o 
  12   2   0     4612.16     4637.07     58.96 o 
  14   2   0     1378.37     1394.76     25.50 o 
  16   2   0      656.00      642.00     21.93 o 
  18   2   0     1460.84     1468.90     31.41 o 
  20   2   0        1.70        6.92     15.47 o 
  22   2   0     4504.98     4562.42    108.14 o 
  24   2   0      460.93      449.45     30.33 o 
  26   2   0        0.46       16.26     20.82 o 
  28   2   0      305.27      311.08     34.68 o 
   1   3   0      475.83      451.69     11.78 o 
   3   3   0      994.30      920.17     28.57 o 
   5   3   0    14142.81    14192.44    138.16 o 
   7   3   0     7150.88     6815.91     67.79 o 
   9   3   0       48.07       56.96      9.71 o 
  11   3   0     3583.64     3212.93     42.85 o 
  13   3   0     2140.73     2066.95     32.36 o 
  15   3   0     2760.22     3020.45     45.33 o 
  17   3   0      270.96      681.27    129.54 o 
  19   3   0     1413.05     1539.45     38.21 o 
  21   3   0        1.67        9.67     18.44 o 
  23   3   0      116.00      130.73     21.86 o 
  25   3   0       35.37       19.96     22.13 o 
  27   3   0      414.57      433.40     32.22 o 
   0   4   0    26827.66    27723.18    557.11 o 
   2   4   0     1129.80     1069.63     26.73 o 
   4   4   0      126.88      160.57      6.48 o 
   6   4   0     5403.90     4761.45     51.08 o 
   8   4   0      242.65      286.72      9.95 o 
  10   4   0     1037.89     1390.66    110.16 o 
  12   4   0       47.46       15.33     13.70 o 
  14   4   0      810.90      678.64     18.69 o 
  16   4   0      201.19      241.09     15.92 o 
  18   4   0      222.77      291.16     31.03 o 
  20   4   0      526.72      532.32     27.30 o 
  22   4   0      157.47      227.78     32.96 o 
  24   4   0     2007.49     1968.99     57.40 o 
  26   4   0      367.64      363.87     29.26 o 
   1   5   0      962.14     1199.18     81.22 o 
   3   5   0       56.94       58.52      5.60 o 
   5   5   0       17.62       -1.03     13.66 o 
   7   5   0      977.02     1029.55     25.79 o 
   9   5   0       29.26       44.29      8.53 o 
  11   5   0     1620.48     1544.35     29.23 o 
  13   5   0      324.46      402.76     15.97 o 
  15   5   0      666.13      669.10     34.03 o 
  17   5   0       11.41       55.63     21.46 o 
  19   5   0      419.11      416.25     25.30 o 
  21   5   0      311.34      385.72     28.25 o 
  23   5   0       99.82      316.10     52.28 o 
  25   5   0      502.41      493.16     38.44 o 
   0   6   0     1226.90     2019.62     88.29 o 
   2   6   0      400.23      461.74     20.80 o 
   4   6   0      141.23      267.70     30.19 o 
   6   6   0      375.40      397.93     27.35 o 
   8   6   0      140.91       93.60     11.57 o 
  10   6   0      211.81      429.30     68.29 o 
  12   6   0      269.69      332.77     19.71 o 
  14   6   0      167.37      145.32     21.34 o 
  16   6   0       52.90      131.80     22.13 o 
  18   6   0      160.05      347.95     43.38 o 
  20   6   0       25.70        2.84     25.69 o 
  22   6   0        0.14      102.17     40.28 o 
   1   7   0       25.17       93.50     21.01 o 
   3   7   0      284.42      298.39     23.13 o 
   5   7   0     1375.15     1513.67     49.67 o 
   7   7   0      165.03      267.23     22.31 o 
   9   7   0      704.74      680.15     20.10 o 
  11   7   0      248.39      341.50     30.84 o 
  13   7   0        3.44       31.44     20.95 o 
  15   7   0       80.90      140.37     24.56 o 
  17   7   0       14.43      226.31     34.51 o 
  19   7   0       41.19        6.08     27.30 o 
   0   8   0     1030.94     1183.61     40.94 o 
   2   8   0       18.65      104.90     13.77 o 
   4   8   0      238.78      330.85     18.72 o 
   6   8   0     2039.14     2173.07     42.73 o 
   8   8   0      129.98      160.35     22.73 o 
  10   8   0      226.72      303.56     35.44 o 
  12   8   0     1666.04     1705.98     53.50 o 
  14   8   0       46.32       13.75     23.75 o 
   1   9   0     1527.79     1728.67     39.92 o 
   3   9   0       67.75       90.19     18.05 o 
   5   9   0      449.97      552.80     32.73 o 
   7   9   0      371.42      459.30     29.99 o 
 -29   1   1       20.14       29.04     28.11 o 
 -27   1   1     1199.29     1252.47     55.21 o 
 -25   1   1     2472.26     2734.12     61.29 o 
 -23   1   1     1066.52     1203.52     45.57 o 
 -21   1   1      326.32      401.88     22.74 o 
 -19   1   1       58.19       66.81     12.38 o 
 -17   1   1      598.72      715.60     23.22 o 
 -15   1   1      723.23      883.93     19.58 o 
 -13   1   1      585.68      788.41     19.45 o 
 -11   1   1        0.02       -2.10      6.71 o 
  -9   1   1     1940.43     2325.96     23.41 o 
  -7   1   1      473.68      395.68      7.01 o 
  -5   1   1      876.07      787.17     11.87 o 
  -3   1   1      580.22      558.31      8.14 o 
  -1   1   1      796.80      597.66      8.14 o 
   1   1   1      886.73      710.65     10.90 o 
   3   1   1    37921.41    38777.93    335.47 o 
   5   1   1    73925.07    79839.32    653.98 o 
   7   1   1    37063.60    41053.36    307.03 o 
   9   1   1       29.70       51.57      5.28 o 
  11   1   1      465.60      541.30     11.51 o 
  13   1   1       91.78       68.11      8.64 o 
  15   1   1     2441.06     2735.89     39.52 o 
  17   1   1       45.81       47.14     11.67 o 
  19   1   1     1374.36     1560.37     40.37 o 
  21   1   1      109.21      116.27     18.45 o 
  23   1   1      387.89      432.76     25.40 o 
  25   1   1        0.35       -1.92     18.28 o 
  27   1   1      631.00      626.44     36.63 o 
  29   1   1     1256.73     1115.96     54.59 o 
 -30   2   1      357.39      337.00     70.00 o 
 -28   2   1      142.01      193.05     29.88 o 
 -26   2   1       52.12       63.75     22.04 o 
 -24   2   1        0.06       64.32     25.88 o 
 -22   2   1     4191.27     4476.37    124.83 o 
 -20   2   1      499.99      554.30     23.05 o 
 -18   2   1      812.10      829.36     23.01 o 
 -16   2   1       67.09       77.83     15.58 o 
 -14   2   1        0.30       43.12     19.18 o 
 -12   2   1     1247.48     1405.15     45.74 o 
 -10   2   1     4717.13     5221.28     61.10 o 
  -8   2   1     5667.15     5647.42     74.73 o 
  -6   2   1    15254.65    15203.96    131.66 o 
  -4   2   1      423.59      422.21      7.67 o 
  -2   2   1      345.16      399.79      7.61 o 
   0   2   1     3126.97     3032.71     38.29 o 
   2   2   1      671.47      658.86     20.67 o 
   4   2   1     3847.17     3882.39     36.88 o 
   6   2   1     3093.89     2716.32     25.29 o 
   8   2   1     1194.95     1337.20     27.74 o 
  10   2   1    10934.88    11629.82    138.86 o 
  12   2   1     2710.55     2662.39     36.42 o 
  14   2   1      309.99      385.19     13.56 o 
  16   2   1      593.22      662.44     29.76 o 
  18   2   1      259.82      283.10     16.67 o 
  20   2   1       23.63       31.39     18.58 o 
  22   2   1      119.96      233.27     33.62 o 
  24   2   1      898.60      936.68     41.02 o 
  26   2   1        0.09      -34.22     24.57 o 
  28   2   1      330.83      279.70     31.69 o 
 -29   3   1     1285.17     1387.70     68.33 o 
 -27   3   1      480.22      472.46     39.33 o 
 -25   3   1       17.57       27.33     24.03 o 
 -23   3   1      241.04      250.63     23.70 o 
 -21   3   1      203.01      224.86     24.79 o 
 -19   3   1      609.26      670.69     31.64 o 
 -17   3   1    18018.90    17064.82    242.46 o 
 -15   3   1     5188.45     5132.63     73.40 o 
 -13   3   1     3571.02     3528.55     46.08 o 
 -11   3   1     3511.83     3630.11     44.94 o 
  -9   3   1      105.76      114.38      8.57 o 
  -7   3   1     5066.45     4861.63     48.05 o 
  -5   3   1        0.09       -5.08     10.59 o 
  -3   3   1      470.60      491.45     13.35 o 
  -1   3   1     5317.25     4656.20     56.17 o 
   1   3   1      511.52      514.00     15.88 o 
   3   3   1     6153.45     6113.61     65.65 o 
   5   3   1     8796.62     8832.37     86.67 o 
   7   3   1      993.13     1201.72     19.21 o 
   9   3   1     2264.22     2253.57     54.40 o 
  11   3   1     1697.88     1591.47     26.73 o 
  13   3   1     1842.81     1885.70     30.39 o 
  15   3   1     4355.41     4500.85     59.84 o 
  17   3   1     7522.50     7465.23    111.98 o 
  19   3   1      312.47      240.91     18.61 o 
  21   3   1       95.33       86.70     20.36 o 
  23   3   1      615.23      636.12     32.11 o 
  25   3   1       50.94       31.87     21.80 o 
  27   3   1       47.02       42.61     25.35 o 
 -26   4   1      163.34      146.78     25.24 o 
 -24   4   1        0.07       97.26     34.69 o 
 -22   4   1     3855.36     3597.15     68.79 o 
 -20   4   1     1597.04     1539.09     55.94 o 
 -18   4   1       23.62       62.09     16.37 o 
 -16   4   1        2.12       47.35     20.86 o 
 -14   4   1      790.49      809.06     21.12 o 
 -12   4   1      188.50      150.66     21.21 o 
 -10   4   1     1547.80     1401.95     28.81 o 
  -8   4   1      790.99      781.10     23.16 o 
  -6   4   1      559.26      516.09     17.59 o 
  -4   4   1       36.92       45.43      5.43 o 
  -2   4   1    10286.69     9458.85    100.07 o 
   0   4   1    19438.76    19612.71    276.36 o 
   2   4   1       62.93      130.80      6.23 o 
   4   4   1     1908.96     1787.71     33.56 o 
   6   4   1      865.47      764.69     16.24 o 
   8   4   1       19.34       81.75      9.85 o 
  10   4   1    10786.63    10048.31    109.88 o 
  12   4   1    11583.22    10882.06    122.74 o 
  14   4   1       31.57       35.71      9.70 o 
  16   4   1       77.24      112.55     14.13 o 
  18   4   1     2622.79     2523.95     60.41 o 
  20   4   1      163.37      161.73     19.93 o 
  22   4   1       27.19       26.16     19.08 o 
  24   4   1      377.65      480.04     31.18 o 
  26   4   1       24.42       -9.11     22.50 o 
 -25   5   1      917.32      934.47     45.98 o 
 -23   5   1      879.59      862.24     51.87 o 
 -21   5   1     2127.72     2093.08     74.34 o 
 -19   5   1      735.68      780.22     31.89 o 
 -17   5   1      501.13      467.85     24.71 o 
 -15   5   1      225.59      212.49     18.86 o 
 -13   5   1     2457.08     2230.27     35.97 o 
 -11   5   1      683.28      689.14     18.71 o 
  -9   5   1        1.54      -11.17      7.77 o 
  -7   5   1     1641.04     1600.57     33.55 o 
  -5   5   1       63.24       94.78     10.31 o 
  -3   5   1       16.36       15.12      5.49 o 
  -1   5   1     6227.51     5678.10     77.74 o 
   1   5   1     1312.56     1262.38     27.01 o 
   3   5   1       35.74      100.88     14.80 o 
   5   5   1    30183.77    27294.68    296.99 o 
   7   5   1     2665.58     2322.36     32.25 o 
   9   5   1        4.51       11.40      7.27 o 
  11   5   1     1771.16     1914.81     34.18 o 
  13   5   1      172.10      243.57     15.34 o 
  15   5   1     1840.91     1630.13     37.22 o 
  17   5   1     1668.87     1619.70     44.40 o 
  19   5   1      150.52      129.16     20.37 o 
  21   5   1      335.75      311.88     26.19 o 
  23   5   1     3354.96     3073.30     79.81 o 
  25   5   1        1.13       23.02     30.53 o 
 -22   6   1     2862.89     2789.09     81.00 o 
 -20   6   1      108.02      146.28     28.08 o 
 -18   6   1      579.02      687.26     39.82 o 
 -16   6   1     2620.79     2461.21     60.63 o 
 -14   6   1     1240.37     1139.67     37.03 o 
 -12   6   1      503.68      603.55     22.48 o 
 -10   6   1      940.09      997.30     23.31 o 
  -8   6   1      237.03      236.52     13.37 o 
  -6   6   1      983.57     1050.77     30.18 o 
  -4   6   1      435.77      459.90     16.00 o 
  -2   6   1     1779.88     1632.87     36.48 o 
   0   6   1     8264.21     7774.01    116.80 o 
   2   6   1      164.43      147.22     11.36 o 
   4   6   1     3590.15     3258.39     45.97 o 
   6   6   1     3254.62     3087.68     42.38 o 
   8   6   1      326.13      301.23     12.96 o 
  10   6   1     7138.04     6494.26     80.32 o 
  12   6   1     1422.15     1281.17     36.55 o 
  14   6   1       17.81      -21.67     19.65 o 
  16   6   1     1414.88     1350.83     48.17 o 
  18   6   1     3048.71     2656.28    107.89 o 
  20   6   1       44.66       29.60     26.49 o 
  22   6   1      197.60      183.32     35.37 o 
 -19   7   1       74.37       44.39     26.34 o 
 -17   7   1      711.57      861.13     46.53 o 
 -15   7   1     1107.44      904.23     39.02 o 
 -13   7   1      575.86      586.92     28.50 o 
 -11   7   1       79.55      122.48     15.85 o 
  -9   7   1       99.54      136.99     13.44 o 
  -7   7   1     3046.92     2902.14     44.30 o 
  -5   7   1     1428.73     1458.79     59.89 o 
  -3   7   1      306.47      410.86     20.31 o 
  -1   7   1     3575.91     3527.01     51.28 o 
   1   7   1      137.23      159.97     13.84 o 
   3   7   1       40.36      105.38     18.87 o 
   5   7   1     4341.36     4297.90     56.95 o 
   7   7   1      620.86      650.71     19.63 o 
   9   7   1        9.87       63.48     12.93 o 
  11   7   1     2826.80     2632.92     53.02 o 
  13   7   1      131.19      172.85     21.48 o 
  15   7   1      146.05      146.41     25.91 o 
  17   7   1     4067.01     3670.65     92.70 o 
  19   7   1      296.44      186.71     29.02 o 
 -16   8   1      595.47      577.35     57.35 o 
 -14   8   1        9.79      -14.03     22.56 o 
 -12   8   1      131.72      338.80     25.50 o 
 -10   8   1       65.04      114.18     19.37 o 
  -8   8   1      381.09      425.51     21.88 o 
  -6   8   1     1871.70     2130.05     56.49 o 
  -4   8   1       73.29       93.39     14.01 o 
  -2   8   1     1447.27     1543.36     32.37 o 
   0   8   1      173.02      258.39     15.78 o 
   2   8   1      437.37      538.58     19.58 o 
   4   8   1     1184.42     1233.84     33.51 o 
   6   8   1     2205.24     2231.58     48.84 o 
   8   8   1      500.99      525.29     23.30 o 
  10   8   1     1391.46     1480.75     54.55 o 
  12   8   1     2297.28     2236.67     63.17 o 
  14   8   1      153.16      202.26     27.67 o 
  -9   9   1      243.50      287.25    124.89 o 
  -7   9   1      287.28      358.32     28.44 o 
  -5   9   1      141.47      153.48     31.54 o 
  -3   9   1       42.97       21.32     17.01 o 
  -1   9   1     1808.40     2016.61     42.96 o 
   1   9   1       59.85      200.01     20.17 o 
   3   9   1      142.61      211.46     26.05 o 
   5   9   1      335.81      430.76     25.47 o 
   7   9   1      340.62      413.22     37.52 o 
 -30   0   2     2032.75     2139.05    124.77 o 
 -28   0   2     1410.55     1411.48    143.31 o 
 -26   0   2      565.53      586.13     42.67 o 
 -24   0   2     2774.01     3167.94     91.65 o 
 -22   0   2     1752.95     2001.44     66.17 o 
 -20   0   2     3059.82     3595.60     99.53 o 
 -18   0   2     5493.33     6326.07    118.00 o 
 -16   0   2     6092.42     6792.49    117.82 o 
 -14   0   2      931.37     1085.52     27.33 o 
 -12   0   2       34.85       33.88     10.08 o 
 -10   0   2      851.99     1093.17     19.79 o 
  -8   0   2       13.32        2.33      6.72 o 
  -6   0   2     9325.74    10761.67    133.73 o 
  -4   0   2    10541.74    12799.28    150.89 o 
  -2   0   2     2766.07     2662.52     38.85 o 
   0   0   2     8567.15     8644.67    188.16 o 
   2   0   2     2732.05     3148.91     41.68 o 
   4   0   2    22505.81    26286.50    316.71 o 
   6   0   2     1151.44     1412.58     24.55 o 
   8   0   2      418.61      465.29     11.14 o 
  10   0   2    36055.86    40959.12    500.70 o 
  12   0   2    10075.47    11320.99    149.04 o 
  14   0   2      641.13      871.14     36.08 o 
  16   0   2     5021.67     5286.64    122.44 o 
  18   0   2     4881.54     5600.84    176.10 o 
  20   0   2     2565.96     2772.52     86.20 o 
  22   0   2      204.41      203.85     29.47 o 
  24   0   2      916.94     1016.36     49.98 o 
  26   0   2       40.43       21.98     23.60 o 
  28   0   2     1465.62     1401.77     76.61 o 
 -29   1   2     2880.10     3116.76     85.93 o 
 -27   1   2      147.04      151.91     24.50 o 
 -25   1   2      552.90      680.27     30.26 o 
 -23   1   2     2700.73     2946.25     70.35 o 
 -21   1   2     5844.82     6531.09    106.39 o 
 -19   1   2        1.26       -7.05     11.82 o 
 -17   1   2    13012.47    14669.08    179.43 o 
 -15   1   2       22.91       24.53      9.15 o 
 -13   1   2      176.21      283.46     12.38 o 
 -11   1   2      618.97      612.97     12.14 o 
  -9   1   2     2543.43     3134.33     29.48 o 
  -7   1   2       26.29       32.43      4.68 o 
  -5   1   2   105722.82   111864.99    945.53 o 
  -3   1   2     3394.03     3244.37     32.07 o 
  -1   1   2    18129.55    17482.43    150.53 o 
   1   1   2    12795.31    12492.84    115.90 o 
   3   1   2      729.45      837.67     11.10 o 
   5   1   2    63919.08    68901.30    557.04 o 
   7   1   2     8961.08     9711.04     77.82 o 
   9   1   2     4343.40     4502.06     46.17 o 
  11   1   2      807.51      638.33     13.10 o 
  13   1   2     2660.15     3090.56     39.02 o 
  15   1   2    11384.59    12442.78    149.81 o 
  17   1   2     7099.44     7523.23    108.98 o 
  19   1   2      929.01     1025.87     33.28 o 
  21   1   2     2863.13     2915.26     62.68 o 
  23   1   2     2962.54     3110.04     64.36 o 
  25   1   2      332.84      313.99     25.86 o 
  27   1   2       16.81        8.83     21.49 o 
  29   1   2     1335.95     1257.48     52.34 o 
 -30   2   2       50.84       95.54     29.48 o 
 -28   2   2      731.01      763.48     42.22 o 
 -26   2   2     1578.28     1440.71     48.17 o 
 -24   2   2     3220.05     3297.67     86.64 o 
 -22   2   2     3216.04     3487.85    107.37 o 
 -20   2   2     3337.58     3434.29     62.65 o 
 -18   2   2     2021.36     2089.53     39.60 o 
 -16   2   2     3675.94     3767.05     59.65 o 
 -14   2   2     8340.31     8743.53    121.33 o 
 -12   2   2    19846.77    19980.61    222.58 o 
 -10   2   2    48923.73    52338.01    521.66 o 
  -8   2   2     1389.90     1490.39     23.98 o 
  -6   2   2    10091.76    10972.65     94.17 o 
  -4   2   2      523.17      532.48      8.64 o 
  -2   2   2     7171.93     6458.67     68.47 o 
   0   2   2     1196.60     1174.62     25.30 o 
   2   2   2     8685.27     8202.60     77.15 o 
   4   2   2    27449.65    27292.95    222.47 o 
   6   2   2     3591.94     3706.86     35.07 o 
   8   2   2      843.69      899.88     16.32 o 
  10   2   2    32133.62    33989.75    380.40 o 
  12   2   2      243.37      315.89     10.59 o 
  14   2   2      222.37      279.04     11.57 o 
  16   2   2     4859.63     4604.67     62.19 o 
  18   2   2      489.97      474.20     25.23 o 
  20   2   2     1201.19     1317.64     44.69 o 
  22   2   2     7279.28     7303.85    148.52 o 
  24   2   2      563.06      538.44     30.23 o 
  26   2   2      293.41      251.35     28.80 o 
  28   2   2     1557.70     1579.76     54.29 o 
 -29   3   2     3242.07     3154.10     79.81 o 
 -27   3   2       32.14       39.71     23.77 o 
 -25   3   2        0.86       40.62     20.38 o 
 -23   3   2      551.16      571.79     30.15 o 
 -21   3   2      828.50      852.34     37.39 o 
 -19   3   2      186.69      236.63     18.43 o 
 -17   3   2     4209.66     4615.52    175.16 o 
 -15   3   2      102.34      139.73     17.79 o 
 -13   3   2     3148.08     2941.25     44.90 o 
 -11   3   2     2782.69     2522.45     38.54 o 
  -9   3   2     2737.49     2733.89     35.04 o 
  -7   3   2      256.51      174.74      8.90 o 
  -5   3   2     5764.32     5899.23     59.40 o 
  -3   3   2     7565.04     7316.96     69.52 o 
  -1   3   2      960.06      972.75     13.01 o 
   1   3   2     4421.82     4382.64     50.95 o 
   3   3   2      276.96      413.03      9.47 o 
   5   3   2    13925.71    13314.82    133.51 o 
   7   3   2      158.02      151.72      6.95 o 
   9   3   2     7770.11     7884.93     93.79 o 
  11   3   2       70.28       27.73      7.90 o 
  13   3   2      438.32      433.14     14.60 o 
  15   3   2     2156.92     2188.72     43.85 o 
  17   3   2     5378.04     5220.20     85.32 o 
  19   3   2      210.28      209.60     20.22 o 
  21   3   2      319.67      354.63     25.45 o 
  23   3   2       62.18       55.54     21.16 o 
  25   3   2        0.26       10.88     22.83 o 
  27   3   2      191.72      147.84     26.64 o 
 -26   4   2       13.35       16.56     22.80 o 
 -24   4   2      378.48      442.51     28.07 o 
 -22   4   2       69.79      179.35     39.77 o 
 -20   4   2      100.53      117.31     27.08 o 
 -18   4   2      728.18      882.05     72.02 o 
 -16   4   2     3119.21     3160.12     57.54 o 
 -14   4   2      417.75      324.07     13.70 o 
 -12   4   2       72.11       39.68     11.22 o 
 -10   4   2       62.33       50.26      8.49 o 
  -8   4   2     4140.14     3953.41     53.07 o 
  -6   4   2      812.98      930.47     57.33 o 
  -4   4   2      173.12      238.66      7.70 o 
  -2   4   2      689.93      857.38     29.00 o 
   0   4   2     3325.15     3826.82     47.58 o 
   2   4   2        2.89       79.77     19.31 o 
   4   4   2     5018.05     4809.56     53.67 o 
   6   4   2       63.28      126.90     14.79 o 
   8   4   2     1783.21     1594.82     24.36 o 
  10   4   2     3425.03     3442.69     64.28 o 
  12   4   2     4731.90     4625.35     73.54 o 
  14   4   2      176.92      281.39     30.83 o 
  16   4   2      921.61      913.48     27.06 o 
  18   4   2      648.78      639.72     27.12 o 
  20   4   2      117.11      195.50     29.07 o 
  22   4   2        0.47      103.00     38.00 o 
  24   4   2      641.42      584.34     31.59 o 
  26   4   2      126.97      129.80     23.23 o 
 -25   5   2       37.38       90.04     26.76 o 
 -23   5   2        3.84      193.55     49.82 o 
 -21   5   2      187.42      279.33     35.40 o 
 -19   5   2       71.55      124.97     19.79 o 
 -17   5   2       43.77      129.92     30.64 o 
 -15   5   2      244.84      281.93     19.62 o 
 -13   5   2      134.25      205.42     14.35 o 
 -11   5   2     1537.28     1502.02     26.66 o 
  -9   5   2      194.39      167.75      9.88 o 
  -7   5   2     1179.17     1484.60     72.93 o 
  -5   5   2      739.81     1055.48     65.47 o 
  -3   5   2       18.54       48.16     10.13 o 
  -1   5   2     1452.01     1510.24     27.62 o 
   1   5   2      123.03      139.97      8.24 o 
   3   5   2     1917.82     1971.55     44.02 o 
   5   5   2      135.39      306.16     21.20 o 
   7   5   2       62.02      250.43     33.58 o 
   9   5   2      279.57      347.62     16.13 o 
  11   5   2      574.95      564.25     32.72 o 
  13   5   2      506.70      455.40     17.73 o 
  15   5   2        0.02      112.40     28.39 o 
  17   5   2       54.12       95.36     18.55 o 
  19   5   2       42.96       41.25     20.26 o 
  21   5   2      148.58      246.38     27.98 o 
  23   5   2       18.34       79.61     29.72 o 
  25   5   2      255.12      200.80     49.21 o 
 -22   6   2      137.71      211.86     39.07 o 
 -20   6   2      622.78      655.75     39.45 o 
 -18   6   2      441.94      536.13     35.05 o 
 -16   6   2      124.11      229.68     33.76 o 
 -14   6   2     1308.27     1297.14     40.11 o 
 -12   6   2      731.25      977.79     99.12 o 
 -10   6   2       71.99      112.10     10.42 o 
  -8   6   2     1580.37     1373.88     25.68 o 
  -6   6   2      472.08      610.15     33.82 o 
  -4   6   2      122.77      129.47     11.52 o 
  -2   6   2      207.54      272.89     24.75 o 
   0   6   2     1332.62     1847.88     44.43 o 
   2   6   2        1.83       41.68      9.59 o 
   4   6   2       15.30       76.69      8.38 o 
   6   6   2     1684.70     1709.04     28.16 o 
   8   6   2      157.56      243.96     12.17 o 
  10   6   2      380.97      447.78     31.29 o 
  12   6   2       79.02      131.21     16.63 o 
  14   6   2       96.80      113.76     18.80 o 
  16   6   2        2.55      103.42     27.06 o 
  18   6   2       62.17      147.96     38.23 o 
  20   6   2      439.96      378.62     34.51 o 
  22   6   2       61.10       90.09     31.63 o 
 -19   7   2      207.31      169.54     28.19 o 
 -17   7   2     1519.75     1485.12     58.99 o 
 -15   7   2      835.44      808.97     40.27 o 
 -13   7   2      258.36      302.52     22.51 o 
 -11   7   2       38.66      176.98     32.70 o 
  -9   7   2      611.20      708.18     29.89 o 
  -7   7   2        1.83      193.28     27.15 o 
  -5   7   2        0.08       58.84     10.78 o 
  -3   7   2      286.56      297.11     18.18 o 
  -1   7   2      148.63      360.81     27.28 o 
   1   7   2        1.21        7.60     11.08 o 
   3   7   2      673.36      829.46     51.65 o 
   5   7   2      270.54      328.52     16.44 o 
   7   7   2      622.72      653.84     19.83 o 
   9   7   2      502.87      551.38     19.69 o 
  11   7   2      564.25      587.23     29.95 o 
  13   7   2      554.92      585.93     28.85 o 
  15   7   2      639.13      657.28     50.01 o 
  17   7   2       46.41      242.09     43.12 o 
  19   7   2      243.44      281.07     38.01 o 
 -16   8   2       16.35       34.21     30.86 o 
 -14   8   2      162.88      136.58     27.82 o 
 -12   8   2     1408.71     1634.43     78.39 o 
 -10   8   2      268.70      262.90     23.37 o 
  -8   8   2      237.68      203.83     17.24 o 
  -6   8   2       80.16      406.30     72.09 o 
  -4   8   2        0.18        9.38     13.30 o 
  -2   8   2        1.21      107.01     13.99 o 
   0   8   2      617.66      685.44     21.34 o 
   2   8   2      647.62      609.50     22.30 o 
   4   8   2        4.13       84.29     15.83 o 
   6   8   2       63.53      140.84     13.81 o 
   8   8   2      135.31      218.84     18.32 o 
  10   8   2     1787.23     1739.46     58.25 o 
  12   8   2      615.99      720.27     57.19 o 
  14   8   2      441.62      471.01     40.03 o 
  -9   9   2        6.63       21.23    104.91 o 
  -7   9   2      279.43      309.84     33.82 o 
  -5   9   2      243.23      360.38     27.88 o 
  -3   9   2        7.47       68.84     19.04 o 
  -1   9   2      306.18      458.33     32.20 o 
   1   9   2        0.13       70.44     17.29 o 
   3   9   2      574.27      694.57     32.54 o 
   5   9   2     1058.43     1090.01     39.54 o 
   7   9   2        0.78       87.76     43.92 o 
 -29   1   3      344.07      364.37     34.40 o 
 -27   1   3     2173.12     2242.73     61.10 o 
 -25   1   3       20.14       58.43     22.38 o 
 -23   1   3     1526.26     1639.38     60.46 o 
 -21   1   3      151.43      199.66     17.24 o 
 -19   1   3      499.19      612.92     21.15 o 
 -17   1   3      101.89      115.79     12.65 o 
 -15   1   3      425.33      431.94     14.26 o 
 -13   1   3     2037.50     2220.48     39.87 o 
 -11   1   3     1026.44     1027.45     16.58 o 
  -9   1   3    10831.11    12173.36    103.66 o 
  -7   1   3     3825.38     4397.85     40.18 o 
  -5   1   3    23878.10    24173.16    225.05 o 
  -3   1   3    42554.62    42048.07    369.90 o 
  -1   1   3     7129.79     6970.44     66.91 o 
   1   1   3     2377.51     2193.80     20.10 o 
   3   1   3     1590.21     1462.17     16.07 o 
   5   1   3    29253.12    31294.63    266.03 o 
   7   1   3      962.05     1145.55     12.84 o 
   9   1   3     2312.83     2809.29     29.33 o 
  11   1   3      143.12      205.26      9.17 o 
  13   1   3     1006.65     1149.94     20.47 o 
  15   1   3      558.74      588.01     17.18 o 
  17   1   3      592.65      582.80     24.89 o 
  19   1   3       48.44       50.10     15.42 o 
  21   1   3        0.14        6.74     14.22 o 
  23   1   3       96.13       71.13     15.37 o 
  25   1   3      753.03      730.61     33.87 o 
  27   1   3       66.02       58.68     24.13 o 
  29   1   3       20.61       19.48     24.00 o 
 -30   2   3       14.00       26.09     28.26 o 
 -28   2   3      763.43      689.09     40.75 o 
 -26   2   3     1239.31     1302.34     46.31 o 
 -24   2   3     1014.85     1177.13     75.96 o 
 -22   2   3      920.27     1004.76     43.01 o 
 -20   2   3        0.10      185.30     44.82 o 
 -18   2   3      255.91      339.46     24.05 o 
 -16   2   3     2723.50     2797.94     44.95 o 
 -14   2   3     4899.96     5120.66     71.87 o 
 -12   2   3    17430.17    18202.07    227.87 o 
 -10   2   3       26.43        8.59     11.26 o 
  -8   2   3     4716.35     4878.40     52.05 o 
  -6   2   3     1234.29     1341.37     19.10 o 
  -4   2   3     1119.83     1179.07     13.76 o 
  -2   2   3     2423.03     2309.47     24.21 o 
   0   2   3    12581.92    12225.15    109.52 o 
   2   2   3       46.58       39.86      4.41 o 
   4   2   3        7.68        7.45      4.10 o 
   6   2   3      551.26      650.15     11.66 o 
   8   2   3      909.93      920.00     17.26 o 
  10   2   3     2874.02     2897.48     38.25 o 
  12   2   3      122.97      155.28      8.59 o 
  14   2   3     1245.41     1169.27     22.21 o 
  16   2   3      183.98      179.56     11.07 o 
  18   2   3      354.95      359.22     19.35 o 
  20   2   3     1062.92     1096.45     37.45 o 
  22   2   3      905.97      997.66     39.82 o 
  24   2   3      113.58       95.27     18.84 o 
  26   2   3       29.26       43.61     22.36 o 
  28   2   3      699.23      662.17     37.31 o 
 -29   3   3      153.24      283.94     43.97 o 
 -27   3   3       65.77       97.01     29.62 o 
 -25   3   3      344.81      504.72     39.09 o 
 -23   3   3      631.95      670.09     31.82 o 
 -21   3   3     1872.86     1816.20     55.26 o 
 -19   3   3     1207.43     1174.20     34.72 o 
 -17   3   3     3437.72     3510.13     60.73 o 
 -15   3   3      110.04      124.23     10.83 o 
 -13   3   3      476.57      521.41     15.33 o 
 -11   3   3     8183.52     7771.23     92.14 o 
  -9   3   3     1184.71     1110.89     19.40 o 
  -7   3   3    10484.59     9567.80     94.95 o 
  -5   3   3    15865.80    15321.27    150.62 o 
  -3   3   3       54.07       41.54      5.63 o 
  -1   3   3      577.98      714.19     13.13 o 
   1   3   3     3282.14     2966.44     30.49 o 
   3   3   3       32.60       76.11      5.41 o 
   5   3   3     5334.25     5554.26     58.84 o 
   7   3   3      330.46      338.31     11.57 o 
   9   3   3     5199.58     5270.76     61.53 o 
  11   3   3       22.28       36.36      9.88 o 
  13   3   3      794.25      830.19     17.60 o 
  15   3   3     6135.74     6047.52     76.44 o 
  17   3   3      392.29      452.61     21.72 o 
  19   3   3       63.96       55.69     17.68 o 
  21   3   3      651.45      729.85     33.63 o 
  23   3   3      654.15      680.64     36.83 o 
  25   3   3      430.94      442.32     30.94 o 
  27   3   3     2025.23     1911.41     59.41 o 
 -28   4   3      497.92      498.84     50.15 o 
 -26   4   3        3.05       26.83     24.42 o 
 -24   4   3     2317.56     2361.87     57.50 o 
 -22   4   3      208.26      211.57     21.51 o 
 -20   4   3      300.38      335.84     23.44 o 
 -18   4   3     5680.89     5400.57     94.25 o 
 -16   4   3     3936.43     3981.83     75.08 o 
 -14   4   3      952.79     1026.84     28.57 o 
 -12   4   3     9775.86     9134.88    102.10 o 
 -10   4   3      605.83      656.72     16.11 o 
  -8   4   3      238.60      255.94     11.67 o 
  -6   4   3     9092.70     8238.75     85.77 o 
  -4   4   3     1064.14      948.69     16.07 o 
  -2   4   3       83.80      115.31      6.27 o 
   0   4   3     7727.21     7477.65     77.74 o 
   2   4   3     2395.33     2384.70     29.28 o 
   4   4   3     1594.91     1741.10     25.71 o 
   6   4   3     1758.39     1938.83     29.51 o 
   8   4   3      195.76      214.08     13.58 o 
  10   4   3     5939.39     5110.77     61.43 o 
  12   4   3     2486.49     2380.28     40.93 o 
  14   4   3     4637.71     4524.30     63.88 o 
  16   4   3     1779.43     1729.28     38.60 o 
  18   4   3      359.33      319.39     21.57 o 
  20   4   3     2088.75     2087.32     51.16 o 
  22   4   3     4311.43     3995.68     76.99 o 
  24   4   3      183.11      231.98     23.24 o 
  26   4   3      476.11      381.97     29.38 o 
 -25   5   3      310.27      349.46     32.52 o 
 -23   5   3     4446.79     4231.88     96.23 o 
 -21   5   3      527.33      517.58     34.40 o 
 -19   5   3     2351.83     2488.94     62.45 o 
 -17   5   3     3534.77     3283.12     65.44 o 
 -15   5   3      581.84      583.19     23.49 o 
 -13   5   3      410.78      370.07     14.55 o 
 -11   5   3     2540.30     2526.36     38.84 o 
  -9   5   3       96.27      108.30      9.62 o 
  -7   5   3     9033.93     8416.35     90.58 o 
  -5   5   3     6378.36     5932.65     64.77 o 
  -3   5   3     1555.33     1520.24     25.23 o 
  -1   5   3      316.33      403.52     22.93 o 
   1   5   3      118.47      271.60     45.45 o 
   3   5   3     3364.52     3126.75     36.62 o 
   5   5   3     2989.55     2875.65     34.20 o 
   7   5   3     4543.99     4342.15     50.37 o 
   9   5   3     2006.40     1796.78     32.62 o 
  11   5   3     3062.80     2516.16     42.59 o 
  13   5   3        6.10       42.80     13.32 o 
  15   5   3     3478.86     3346.24     64.60 o 
  17   5   3      591.62      577.80     27.90 o 
  19   5   3      613.73      587.92     29.45 o 
  21   5   3     1881.34     1810.64     55.28 o 
  23   5   3      245.14      248.31     28.73 o 
 -22   6   3        3.39       44.22     27.00 o 
 -20   6   3     1020.55     1072.04     45.72 o 
 -18   6   3     2449.44     2463.47     68.74 o 
 -16   6   3      310.28      455.09     26.46 o 
 -14   6   3      398.23      410.60     21.87 o 
 -12   6   3     7132.49     6593.49     91.51 o 
 -10   6   3      843.33      901.38     35.37 o 
  -8   6   3        0.12       37.73      9.62 o 
  -6   6   3     3864.59     3669.59     47.30 o 
  -4   6   3       39.14       45.60      8.73 o 
  -2   6   3      105.01      106.49     12.93 o 
   0   6   3     4871.74     4644.71     61.97 o 
   2   6   3     1169.91     1151.82     24.33 o 
   4   6   3      675.15      709.67     20.89 o 
   6   6   3     1037.77      950.91     20.07 o 
   8   6   3      446.90      503.97     15.60 o 
  10   6   3      466.90      547.42     17.64 o 
  12   6   3      576.91      576.92     33.85 o 
  14   6   3      456.36      476.01     24.60 o 
  16   6   3     1697.96     1572.63     53.07 o 
  18   6   3      116.35      143.25     26.12 o 
  20   6   3     1586.19     1378.53     53.53 o 
  22   6   3     2293.96     2062.54     66.99 o 
 -19   7   3      677.77      567.17     50.10 o 
 -17   7   3     1219.78     1191.96     53.48 o 
 -15   7   3        2.95       46.03     18.69 o 
 -13   7   3     1699.28     1657.78     61.11 o 
 -11   7   3     4148.59     3945.05     92.90 o 
  -9   7   3     1620.57     1502.06     30.28 o 
  -7   7   3     1805.31     1997.17     70.53 o 
  -5   7   3     1037.00     1002.73     22.51 o 
  -3   7   3      772.96      723.57     21.69 o 
  -1   7   3     2778.53     2771.22     50.41 o 
   1   7   3       67.23      115.37     16.04 o 
   3   7   3     3230.31     3233.44     46.90 o 
   5   7   3        0.14       96.43     15.85 o 
   7   7   3      210.50      222.77     13.66 o 
   9   7   3     1593.57     1504.86     32.17 o 
  11   7   3       16.16       38.98     16.00 o 
  13   7   3      604.84      595.10     30.00 o 
  15   7   3     2886.98     2725.14     73.17 o 
  17   7   3       50.27       79.98     25.89 o 
  19   7   3     1085.99     1151.04     56.41 o 
 -16   8   3      164.44      196.97     35.46 o 
 -14   8   3        8.70        6.67     24.69 o 
 -12   8   3     2557.96     2505.45     70.27 o 
 -10   8   3      161.37      158.00     23.41 o 
  -8   8   3        0.01        7.82     14.60 o 
  -6   8   3     3384.74     3567.73     80.23 o 
  -4   8   3      550.59      533.78     23.81 o 
  -2   8   3      362.80      502.92     30.25 o 
   0   8   3      601.13      686.93     23.62 o 
   2   8   3      679.05      689.62     23.39 o 
   4   8   3        0.32      101.69     29.85 o 
   6   8   3      501.56      540.46     19.90 o 
   8   8   3     1093.50     1027.06     48.67 o 
  10   8   3     1204.34     1180.85     49.02 o 
  12   8   3      682.98      751.00     67.36 o 
  14   8   3      957.69      975.96     42.84 o 
  -7   9   3      111.06      257.79     39.73 o 
  -5   9   3       23.39      103.94     22.73 o 
  -3   9   3      414.00      424.08     27.26 o 
  -1   9   3       11.28      129.16     19.45 o 
   1   9   3      853.10      990.16     35.83 o 
   3   9   3     1149.27     1200.41     56.38 o 
   5   9   3      194.35      223.79     27.65 o 
   7   9   3     2361.05     2214.03    163.26 o 
 -30   0   4     1743.04     1848.27     96.91 o 
 -28   0   4      233.97      167.56     43.68 o 
 -26   0   4      394.07      431.69     37.18 o 
 -24   0   4     2702.70     2891.57    100.85 o 
 -22   0   4     2444.55     2728.65    105.19 o 
 -20   0   4     1453.31     1673.92     48.23 o 
 -18   0   4     9227.91    10458.00    194.75 o 
 -16   0   4      624.13      710.04     24.79 o 
 -14   0   4      457.71      402.37     17.41 o 
 -12   0   4    22491.56    26118.92    418.64 o 
 -10   0   4     1989.90     2744.19     38.90 o 
  -8   0   4    28409.30    31817.80    369.61 o 
  -6   0   4    20890.32    22438.73    274.79 o 
  -4   0   4     2580.47     2889.42     49.37 o 
  -2   0   4    28901.37    29994.58    395.23 o 
   0   0   4    63529.49    65090.41    679.58 o 
   2   0   4    43823.95    46692.52    489.53 o 
   4   0   4      875.84      843.99     14.26 o 
   6   0   4     3441.93     3523.92     48.92 o 
   8   0   4      164.19      161.52      8.95 o 
  10   0   4     5906.02     6561.23    125.93 o 
  12   0   4    13474.43    14984.25    230.70 o 
  14   0   4     8811.50    10177.96    205.72 o 
  16   0   4      586.04      613.29     53.00 o 
  18   0   4      115.38      124.63     23.01 o 
  20   0   4     5767.60     6048.28    153.42 o 
  22   0   4      857.65     1003.94     54.62 o 
  24   0   4        1.34      -15.27     23.86 o 
  26   0   4     5046.34     5270.30    168.95 o 
  28   0   4        0.32       -2.78     37.21 o 
 -29   1   4     1086.02     1101.99     62.15 o 
 -27   1   4      356.76      370.77     28.76 o 
 -25   1   4     4786.38     5052.49    100.70 o 
 -23   1   4        7.77       42.82     18.48 o 
 -21   1   4      130.18      139.32     15.51 o 
 -19   1   4     5683.04     6061.22     90.33 o 
 -17   1   4      422.84      499.72     19.25 o 
 -15   1   4       83.92      118.65     10.02 o 
 -13   1   4     8850.74     9418.87    133.68 o 
 -11   1   4     3700.99     3981.79     48.18 o 
  -9   1   4     1262.51     1487.36     18.57 o 
  -7   1   4    49421.93    51432.81    430.93 o 
  -5   1   4     7025.22     7104.89     66.00 o 
  -3   1   4       39.60       40.68      5.09 o 
  -1   1   4    26546.61    26503.99    232.41 o 
   1   1   4     5089.12     4675.82     38.66 o 
   3   1   4     4078.13     4530.29     38.69 o 
   5   1   4    25996.32    27203.23    213.46 o 
   7   1   4     1257.23     1343.91     15.99 o 
   9   1   4     5585.70     6091.18     62.27 o 
  11   1   4     3044.30     2945.43     44.79 o 
  13   1   4       16.50       30.41      8.90 o 
  15   1   4     1462.25     1511.67     35.69 o 
  17   1   4      824.80      793.70     27.99 o 
  19   1   4      452.26      484.36     22.66 o 
  21   1   4     2369.41     2388.95     48.57 o 
  23   1   4       92.41       92.77     17.37 o 
  25   1   4     1688.21     1590.30     52.58 o 
  27   1   4      303.05      331.98     29.33 o 
 -30   2   4      368.60      348.97     35.53 o 
 -28   2   4       10.83       57.46     27.27 o 
 -26   2   4       27.36       44.53     21.35 o 
 -24   2   4        0.62       -1.68     20.50 o 
 -22   2   4       19.42       53.22     20.30 o 
 -20   2   4     8790.67     8909.47    140.71 o 
 -18   2   4        1.09        1.22     10.38 o 
 -16   2   4     1991.58     2037.20     34.17 o 
 -14   2   4     4671.10     4918.05     69.06 o 
 -12   2   4     6472.14     6260.44     83.91 o 
 -10   2   4     7588.54     8259.51     99.65 o 
  -8   2   4     2640.93     2544.80     32.96 o 
  -6   2   4    30399.97    30528.71    262.67 o 
  -4   2   4      439.80      389.61      7.57 o 
  -2   2   4     7361.81     7122.50     64.98 o 
   0   2   4    33408.02    31738.37    254.87 o 
   2   2   4      837.28      983.40     12.23 o 
   4   2   4     3123.41     3113.73     29.50 o 
   6   2   4      159.28      307.32      8.76 o 
   8   2   4     3637.32     4078.36     52.13 o 
  10   2   4     2232.08     2334.16     36.69 o 
  12   2   4     1059.98      985.44     21.20 o 
  14   2   4     3219.02     3261.44     47.47 o 
  16   2   4       22.88       20.05     10.42 o 
  18   2   4      432.84      436.90     21.32 o 
  20   2   4     1689.63     1688.55     43.60 o 
  22   2   4       21.79       18.73     19.45 o 
  24   2   4        0.96       -5.84     19.95 o 
  26   2   4     1239.99     1159.86     45.28 o 
  28   2   4      732.56      714.92     37.60 o 
 -29   3   4       15.43       31.24     27.96 o 
 -27   3   4       43.03       22.66     25.74 o 
 -25   3   4     2626.74     2618.58     65.53 o 
 -23   3   4       61.95       18.30     21.13 o 
 -21   3   4       55.93       72.73     21.30 o 
 -19   3   4      880.05      961.78     30.55 o 
 -17   3   4     1308.75     1470.13     51.17 o 
 -15   3   4     1169.96     1308.67     37.70 o 
 -13   3   4     4697.07     4354.34     56.20 o 
 -11   3   4    12325.94    12380.18    135.50 o 
  -9   3   4      353.53      437.04     12.72 o 
  -7   3   4      556.44      453.53     14.00 o 
  -5   3   4       45.15      116.67     10.15 o 
  -3   3   4      644.73      655.24     11.50 o 
  -1   3   4    19513.96    18867.50    190.16 o 
   1   3   4     1330.58     1312.61     16.64 o 
   3   3   4      960.71     1138.20     33.43 o 
   5   3   4     2898.46     3114.07     43.89 o 
   7   3   4      577.34      628.23     14.67 o 
   9   3   4     3055.96     3237.94     39.56 o 
  11   3   4     3989.25     3850.42     47.19 o 
  13   3   4       19.49       13.36      9.07 o 
  15   3   4     4805.59     4690.50     74.07 o 
  17   3   4      625.93      629.91     25.62 o 
  19   3   4       98.72      115.97     19.55 o 
  21   3   4     1662.20     1594.01     48.04 o 
  23   3   4      626.09      560.34     33.97 o 
  25   3   4      161.62      157.11     29.07 o 
  27   3   4      889.79      850.58     53.47 o 
 -28   4   4        5.63       59.62     26.63 o 
 -26   4   4      230.25      242.84     29.07 o 
 -24   4   4     1941.18     2200.75     58.81 o 
 -22   4   4      467.68      484.84     27.35 o 
 -20   4   4     1352.14     1382.44     42.39 o 
 -18   4   4       51.84      131.88     25.03 o 
 -16   4   4       14.17       66.43     18.86 o 
 -14   4   4     4781.95     4567.71     56.47 o 
 -12   4   4     5466.81     5123.73     63.11 o 
 -10   4   4      118.07      119.02      9.60 o 
  -8   4   4     1085.54     1011.87     28.70 o 
  -6   4   4      854.90     1132.67     68.84 o 
  -4   4   4      919.42      921.26     15.49 o 
  -2   4   4       63.44      106.45     39.82 o 
   0   4   4     1743.57     1845.69     24.15 o 
   2   4   4      379.06      374.23     10.73 o 
   4   4   4     1632.71     1735.72     32.22 o 
   6   4   4     1631.28     1607.00     30.80 o 
   8   4   4     2635.54     2554.76     38.98 o 
  10   4   4      160.75      195.07     10.97 o 
  12   4   4     3242.48     3191.32     41.30 o 
  14   4   4        3.53        3.22     10.32 o 
  16   4   4        0.00       15.59     13.50 o 
  18   4   4      432.23      391.87     25.91 o 
  20   4   4     1821.60     1842.33     48.11 o 
  22   4   4        3.74       10.22     18.37 o 
  24   4   4      341.97      308.98     30.55 o 
  26   4   4       85.29       70.00     26.72 o 
 -25   5   4      131.40      169.76     30.92 o 
 -23   5   4     1732.78     1857.02     60.42 o 
 -21   5   4      175.40      139.05     25.52 o 
 -19   5   4     2147.80     2222.92     61.42 o 
 -17   5   4       21.32       45.41     17.55 o 
 -15   5   4      937.42      948.49     30.60 o 
 -13   5   4      138.19      165.93     13.15 o 
 -11   5   4     1497.37     1462.47     26.99 o 
  -9   5   4     1746.60     1495.71     24.12 o 
  -7   5   4     1474.00     2100.83    191.99 o 
  -5   5   4      192.25      237.09     11.61 o 
  -3   5   4      134.58      333.48     74.94 o 
  -1   5   4     1873.54     2002.35     49.82 o 
   1   5   4     3301.29     3234.57     39.58 o 
   3   5   4      676.92      887.13     31.27 o 
   5   5   4      676.41     1050.63     63.44 o 
   7   5   4     2616.84     2526.34     35.95 o 
   9   5   4      213.89      235.23     12.30 o 
  11   5   4       14.47       94.77     23.72 o 
  13   5   4     2360.37     1889.51     36.18 o 
  15   5   4        1.90       16.41     17.07 o 
  17   5   4        2.16      121.57     30.08 o 
  19   5   4      501.88      486.59     30.81 o 
  21   5   4      205.78      219.73     29.87 o 
  23   5   4        0.80        9.46     24.07 o 
 -22   6   4      359.36      334.61     32.42 o 
 -20   6   4      806.72      862.09     43.07 o 
 -18   6   4       94.60      224.09     24.77 o 
 -16   6   4      275.89      318.46     22.94 o 
 -14   6   4        6.33      151.22     21.38 o 
 -12   6   4      255.13      355.53     22.16 o 
 -10   6   4     2859.29     2633.37     40.61 o 
  -8   6   4      431.93      473.36     28.53 o 
  -6   6   4     2119.72     2153.10     31.02 o 
  -4   6   4      275.66      323.13     13.68 o 
  -2   6   4      329.39      362.13     20.02 o 
   0   6   4      355.58      455.04     19.66 o 
   2   6   4      210.93      240.81     12.60 o 
   4   6   4      198.35      489.99     62.51 o 
   6   6   4      235.80      279.65     13.81 o 
   8   6   4      533.21      483.03     15.23 o 
  10   6   4        2.69      174.48     67.71 o 
  12   6   4        5.90       41.94     22.94 o 
  14   6   4       83.41       96.41     17.90 o 
  16   6   4       41.27       81.29     22.87 o 
  18   6   4      957.10     1008.38     45.04 o 
  20   6   4       28.07       82.54     26.40 o 
  22   6   4      161.85      134.88    102.41 o 
 -19   7   4       20.33       16.97     29.08 o 
 -17   7   4      691.17      830.06     43.70 o 
 -15   7   4      453.16      422.76     34.76 o 
 -13   7   4     1032.63     1193.64     40.75 o 
 -11   7   4      263.29      286.38     18.47 o 
  -9   7   4      546.41      578.56     19.32 o 
  -7   7   4     2429.03     2794.93     95.31 o 
  -5   7   4        0.88        9.16     10.02 o 
  -3   7   4        6.47       97.36     18.82 o 
  -1   7   4       56.78      323.84     44.89 o 
   1   7   4      629.27      737.60     27.00 o 
   3   7   4      313.85      677.64     71.89 o 
   5   7   4     1072.20     1169.99     40.98 o 
   7   7   4        0.12       -1.49     10.58 o 
   9   7   4      387.36      418.13     29.41 o 
  11   7   4       74.40       50.07     17.17 o 
  13   7   4       80.99      114.75     22.01 o 
  15   7   4      174.34      185.87     26.15 o 
  17   7   4      336.71      375.63     39.39 o 
 -16   8   4      319.10      286.88     33.69 o 
 -14   8   4        0.83       86.85     34.70 o 
 -12   8   4      918.39      932.00     52.72 o 
 -10   8   4        0.50       10.49     20.09 o 
  -8   8   4      113.52      123.76     17.56 o 
  -6   8   4     2791.92     2849.23     54.41 o 
  -4   8   4      253.38      278.72     18.99 o 
  -2   8   4      442.73      735.81     59.99 o 
   0   8   4      278.27      302.96     18.38 o 
   2   8   4       15.29       20.26     11.54 o 
   4   8   4     1490.00     1612.69     32.34 o 
   6   8   4      450.49      561.10     26.95 o 
   8   8   4       53.92       54.14     20.07 o 
  10   8   4       25.67       67.69     25.17 o 
  12   8   4       94.32      116.76     26.57 o 
  14   8   4     1622.09     1561.53     73.56 o 
  -7   9   4     1449.70     1489.78     73.50 o 
  -5   9   4      657.45      692.58     38.37 o 
  -3   9   4      231.24      232.17     28.67 o 
  -1   9   4     1145.10     1260.80     40.44 o 
   1   9   4      207.93      274.82     27.06 o 
   3   9   4      114.19      137.55     34.64 o 
   5   9   4      399.67      446.88     30.78 o 
 -29   1   5      304.31      280.04     34.30 o 
 -27   1   5      274.25      262.66     27.57 o 
 -25   1   5      181.89      247.43     29.46 o 
 -23   1   5       30.35       93.63     30.10 o 
 -21   1   5      246.22      272.99     17.17 o 
 -19   1   5       11.90       -0.75     13.00 o 
 -17   1   5      500.86      525.50     16.58 o 
 -15   1   5     2194.79     2506.95     37.14 o 
 -13   1   5     3160.54     3391.28     59.71 o 
 -11   1   5     3282.84     4011.31     47.23 o 
  -9   1   5     2927.72     3536.83     40.39 o 
  -7   1   5     2047.66     1913.34     19.98 o 
  -5   1   5      914.06      987.90     13.51 o 
  -3   1   5    13631.76    13153.17    118.30 o 
  -1   1   5     1715.91     1517.28     16.60 o 
   1   1   5     1061.33     1067.51     11.93 o 
   3   1   5     2876.35     3060.75     27.05 o 
   5   1   5       61.37       68.48      4.84 o 
   7   1   5      235.22      263.58      8.15 o 
   9   1   5      330.13      314.99      9.89 o 
  11   1   5     6058.39     6332.12     85.71 o 
  13   1   5        0.28       -7.09      8.41 o 
  15   1   5      650.52      700.61     21.28 o 
  17   1   5      440.94      476.42     21.60 o 
  19   1   5      148.48      164.50     14.99 o 
  21   1   5      552.74      604.63     24.72 o 
  23   1   5       94.40       90.73     22.43 o 
  25   1   5      179.13      177.38     29.21 o 
  27   1   5      491.33      439.28     39.28 o 
 -30   2   5        4.78        6.36     29.82 o 
 -28   2   5      470.24      421.17     30.14 o 
 -26   2   5      384.84      455.12     28.04 o 
 -24   2   5        1.28       37.49     21.18 o 
 -22   2   5     1587.30     1591.86     51.16 o 
 -20   2   5       79.01      130.28     20.23 o 
 -18   2   5      228.37      235.71     13.03 o 
 -16   2   5      134.90       76.63     11.16 o 
 -14   2   5      513.08      438.12     14.86 o 
 -12   2   5       31.48       20.25     10.60 o 
 -10   2   5      773.72      683.30     18.18 o 
  -8   2   5    14382.83    14497.40    160.24 o 
  -6   2   5     1546.88     1543.79     21.09 o 
  -4   2   5     4751.32     4947.42     48.57 o 
  -2   2   5    14268.12    13684.54    117.81 o 
   0   2   5      872.24      806.32     10.86 o 
   2   2   5        0.77       -5.21      4.33 o 
   4   2   5    15224.00    15718.47    155.38 o 
   6   2   5     1949.91     2142.16     27.47 o 
   8   2   5      222.85      223.70     10.31 o 
  10   2   5     1542.37     1467.54     26.16 o 
  12   2   5      330.67      333.09     13.98 o 
  14   2   5        0.19      -12.91      9.46 o 
  16   2   5     1245.04     1142.01     25.71 o 
  18   2   5      110.52      100.04     13.91 o 
  20   2   5      671.24      647.96     28.09 o 
  22   2   5      368.00      370.33     27.55 o 
  24   2   5       11.70      -12.48     20.28 o 
  26   2   5       59.78       38.72     23.01 o 
  28   2   5       15.16        3.75     96.17 o 
 -29   3   5      381.51      421.41     38.13 o 
 -27   3   5      306.48      328.41     32.36 o 
 -25   3   5       13.04       70.35     22.95 o 
 -23   3   5       15.38       17.20     23.46 o 
 -21   3   5        1.72       11.43     20.53 o 
 -19   3   5      148.88      332.46     91.49 o 
 -17   3   5     7383.06     7253.41     97.80 o 
 -15   3   5    10279.31    10031.33    129.01 o 
 -13   3   5     7309.56     7262.83     88.50 o 
 -11   3   5     1840.58     1869.93     28.35 o 
  -9   3   5      134.35      109.15     11.35 o 
  -7   3   5     3955.31     3678.18     43.43 o 
  -5   3   5     2970.53     3178.67     35.04 o 
  -3   3   5      222.50      123.42      5.90 o 
  -1   3   5     7659.31     7329.23     80.47 o 
   1   3   5     2583.46     2474.91     28.20 o 
   3   3   5     9978.88     9627.71    104.14 o 
   5   3   5    11546.89    10076.58    111.36 o 
   7   3   5      568.42      617.17     13.73 o 
   9   3   5     8124.69     8092.35     85.10 o 
  11   3   5      201.88      208.72      9.99 o 
  13   3   5      207.39      186.15     11.49 o 
  15   3   5      137.63      110.71     14.69 o 
  17   3   5      687.10      638.89     24.64 o 
  19   3   5      674.35      644.26     28.98 o 
  21   3   5       71.44       61.92     18.65 o 
  23   3   5      210.10      155.14     24.01 o 
  25   3   5      175.04      185.96     26.14 o 
  27   3   5       17.60      -21.01     25.45 o 
 -28   4   5      617.80      583.07     38.08 o 
 -26   4   5       40.86       29.69     24.58 o 
 -24   4   5     2099.71     2268.02     59.94 o 
 -22   4   5      990.11      967.37     36.10 o 
 -20   4   5     3010.65     3090.00     66.18 o 
 -18   4   5     1272.52     1359.87     37.94 o 
 -16   4   5      146.14      144.71     14.81 o 
 -14   4   5       35.09       77.06     12.80 o 
 -12   4   5      277.71      302.92     14.71 o 
 -10   4   5      880.82      896.03     21.77 o 
  -8   4   5     3118.84     2910.36     38.56 o 
  -6   4   5     8053.04     7673.75     94.03 o 
  -4   4   5      975.98      958.46     14.87 o 
  -2   4   5     9676.14     8699.14     89.93 o 
   0   4   5     1170.20     1074.94     16.08 o 
   2   4   5       36.83       45.99      7.68 o 
   4   4   5     3886.69     3966.02     75.42 o 
   6   4   5     3816.97     3506.72     45.00 o 
   8   4   5     4266.68     4222.31     53.96 o 
  10   4   5     1947.80     1810.37     26.53 o 
  12   4   5       28.30       30.73      9.75 o 
  14   4   5        0.27        8.99     11.43 o 
  16   4   5      589.04      704.85     26.03 o 
  18   4   5      857.72      798.31     34.33 o 
  20   4   5      631.03      578.16     30.26 o 
  22   4   5      263.81      253.22     23.00 o 
  24   4   5       54.72       77.02     25.73 o 
 -25   5   5       29.41       74.00     34.28 o 
 -23   5   5      689.37      808.30     46.14 o 
 -21   5   5        7.68        5.17     22.60 o 
 -19   5   5     1697.52     1680.02     51.52 o 
 -17   5   5      203.64      237.53     18.99 o 
 -15   5   5      448.27      471.65     22.27 o 
 -13   5   5      444.63      572.15     22.41 o 
 -11   5   5      507.46      479.20     18.01 o 
  -9   5   5       48.65       42.32      9.04 o 
  -7   5   5    15096.34    13635.77    147.62 o 
  -5   5   5     1505.01     1416.88     22.91 o 
  -3   5   5     8788.27     8051.82     88.65 o 
  -1   5   5     3307.33     3076.22     39.50 o 
   1   5   5        0.90       46.47      8.16 o 
   3   5   5     3685.37     3385.72     43.08 o 
   5   5   5     6764.95     6161.39     67.02 o 
   7   5   5      621.62      573.12     16.40 o 
   9   5   5      793.89      798.59     22.18 o 
  11   5   5     3434.65     3346.63     53.20 o 
  13   5   5       73.53       93.08     14.47 o 
  15   5   5      163.93      188.82     21.30 o 
  17   5   5     4042.77     3870.19    104.69 o 
  19   5   5      125.81       73.23     24.79 o 
  21   5   5       81.35       51.57     24.42 o 
  23   5   5      182.76      207.78     28.47 o 
 -22   6   5      464.50      505.64     47.36 o 
 -20   6   5      887.50      916.59     44.16 o 
 -18   6   5       50.45       67.05     22.63 o 
 -16   6   5      375.85      405.12     20.91 o 
 -14   6   5     2961.81     2854.73     54.33 o 
 -12   6   5      375.09      418.93     24.81 o 
 -10   6   5       10.31       38.09     10.83 o 
  -8   6   5     3511.01     3409.13     46.85 o 
  -6   6   5       17.73       66.37      9.46 o 
  -4   6   5       18.12      126.05     24.54 o 
  -2   6   5    29555.42    27739.98    301.95 o 
   0   6   5     1905.32     1797.02     28.42 o 
   2   6   5      735.82     1019.41     76.08 o 
   4   6   5     4494.77     4292.08     58.08 o 
   6   6   5      547.98      559.34     17.22 o 
   8   6   5      458.59      429.35     16.94 o 
  10   6   5     5640.42     5269.52     92.72 o 
  12   6   5     1959.03     1859.81     52.14 o 
  14   6   5      116.12       89.88     21.09 o 
  16   6   5     1005.72      914.08     52.79 o 
  18   6   5       70.54       66.10     25.01 o 
  20   6   5      647.17      623.58     39.40 o 
 -19   7   5       86.78       82.53     31.50 o 
 -17   7   5     1435.47     1356.33     51.13 o 
 -15   7   5     1087.80     1191.09     55.49 o 
 -13   7   5     2194.42     2128.14     54.17 o 
 -11   7   5       60.46       83.78     14.46 o 
  -9   7   5      649.28      664.23     24.76 o 
  -7   7   5     5751.31     5524.41     71.25 o 
  -5   7   5      251.33      293.83     14.20 o 
  -3   7   5     1268.99     1263.76     37.76 o 
  -1   7   5     3817.81     3736.79     52.99 o 
   1   7   5     1520.96     1443.58     29.30 o 
   3   7   5     5155.85     4921.88     66.73 o 
   5   7   5     2248.76     2357.66     42.16 o 
   7   7   5      164.77      175.81     14.32 o 
   9   7   5     1549.09     1470.86     37.11 o 
  11   7   5      475.35      509.23     25.95 o 
  13   7   5      213.62      186.67     24.81 o 
  15   7   5      216.29      200.59     28.09 o 
  17   7   5     2958.55     2835.75    102.33 o 
 -16   8   5        7.31      -23.52     64.45 o 
 -14   8   5     1279.25     1138.20     79.51 o 
 -12   8   5      219.28      429.13     74.98 o 
 -10   8   5      143.85      144.78     25.50 o 
  -8   8   5       18.41       92.32     35.88 o 
  -6   8   5      539.89      677.43     29.90 o 
  -4   8   5       61.83       56.21     13.95 o 
  -2   8   5     3326.06     3374.08     64.33 o 
   0   8   5        4.99       14.92     12.00 o 
   2   8   5      157.28      127.31     12.61 o 
   4   8   5     1882.52     1866.14     34.25 o 
   6   8   5      861.35      928.47     30.37 o 
   8   8   5       79.77      175.93     36.57 o 
  10   8   5      961.38      984.50     50.16 o 
  12   8   5      269.26      237.54     29.56 o 
  -7   9   5     1428.40     1568.44     55.65 o 
  -5   9   5      218.41      231.84     28.94 o 
  -3   9   5      167.87      166.65     36.04 o 
  -1   9   5      327.01      438.65     29.06 o 
   1   9   5      449.30      466.67     31.73 o 
   3   9   5      515.16      600.82     41.48 o 
   5   9   5      517.40      474.99     56.29 o 
 -30   0   6     6545.30     6844.19    221.53 o 
 -28   0   6     2238.64     2461.28    108.03 o 
 -26   0   6      138.64      138.36     27.13 o 
 -24   0   6     5950.85     6492.73    228.61 o 
 -22   0   6       36.97       58.70     30.49 o 
 -20   0   6     4584.71     4872.50    113.44 o 
 -18   0   6     2988.23     3074.99     79.50 o 
 -16   0   6       94.31      137.42     15.22 o 
 -14   0   6      851.23     1195.24     30.67 o 
 -12   0   6     2912.14     2767.74     67.14 o 
 -10   0   6      273.47      302.16     16.76 o 
  -8   0   6     4164.15     3799.64     52.51 o 
  -6   0   6      161.62      138.15     11.33 o 
  -4   0   6       31.48       42.86      7.39 o 
  -2   0   6    32572.09    32543.19    368.27 o 
   0   0   6      620.09      702.43     13.44 o 
   2   0   6    19306.20    19923.86    223.21 o 
   4   0   6    29662.69    29839.48    299.18 o 
   6   0   6      197.75      224.53      8.46 o 
   8   0   6     8718.61     9080.47    142.73 o 
  10   0   6     2957.94     2570.21     48.29 o 
  12   0   6      125.24      142.57     14.74 o 
  14   0   6        0.75       12.76     22.65 o 
  16   0   6    13451.48    13989.66    327.92 o 
  18   0   6     5071.20     5446.66    139.30 o 
  20   0   6      303.45      285.25     29.79 o 
  22   0   6      175.87      159.44     28.32 o 
  24   0   6      735.81      812.28     49.35 o 
  26   0   6      681.60      581.71     54.10 o 
  28   0   6      688.37      673.55     60.07 o 
 -29   1   6      623.40      695.02     44.09 o 
 -27   1   6      577.12      655.45     46.05 o 
 -25   1   6     1997.33     2092.77     75.02 o 
 -23   1   6     3361.29     3430.94    103.39 o 
 -21   1   6       15.39      -11.78     14.00 o 
 -19   1   6      326.04      376.20     16.99 o 
 -17   1   6     2725.90     2744.53     40.91 o 
 -15   1   6     6431.33     7089.91     96.26 o 
 -13   1   6      673.27      722.13     24.72 o 
 -11   1   6     3194.27     3449.11     47.70 o 
  -9   1   6      126.76       89.65      9.74 o 
  -7   1   6     2521.54     2709.20     28.16 o 
  -5   1   6     1061.84     1024.03     14.13 o 
  -3   1   6    24304.40    24040.73    202.98 o 
  -1   1   6     6506.07     6240.43     52.16 o 
   1   1   6     2185.88     2131.55     19.80 o 
   3   1   6    33339.45    33545.33    254.26 o 
   5   1   6    13653.96    13713.78    118.60 o 
   7   1   6      734.64      885.29     14.04 o 
   9   1   6     7784.84     7790.93    103.82 o 
  11   1   6     1218.01     1268.71     24.94 o 
  13   1   6     2226.39     2399.56     41.10 o 
  15   1   6     5828.99     5825.25     84.89 o 
  17   1   6     1656.22     1705.39     39.96 o 
  19   1   6      314.85      337.06     18.21 o 
  21   1   6     4842.43     4817.14     86.18 o 
  23   1   6      536.71      586.75     31.54 o 
  25   1   6     2062.14     1994.78     64.12 o 
  27   1   6       54.36       42.91     24.06 o 
 -30   2   6     2015.49     1847.93     74.76 o 
 -28   2   6      134.75      134.90     26.53 o 
 -26   2   6       25.13       45.61     21.02 o 
 -24   2   6     1161.21     1266.54     42.77 o 
 -22   2   6     3815.04     3740.46     91.95 o 
 -20   2   6      129.72      144.39     12.45 o 
 -18   2   6     3112.32     3029.74     48.81 o 
 -16   2   6        4.58       -4.32      9.66 o 
 -14   2   6      311.94      259.94     14.45 o 
 -12   2   6     3803.35     3975.31     62.72 o 
 -10   2   6     4151.40     4143.21     57.38 o 
  -8   2   6     9201.38     9309.06    114.12 o 
  -6   2   6     2574.96     2662.15     32.38 o 
  -4   2   6     3684.81     3479.42     35.89 o 
  -2   2   6    11657.80    10918.02     99.12 o 
   0   2   6      249.81      254.80      6.52 o 
   2   2   6      164.72      310.62      7.21 o 
   4   2   6     8588.19     8131.19     87.73 o 
   6   2   6     2891.45     2742.76     32.98 o 
   8   2   6    15442.44    15630.46    206.12 o 
  10   2   6    24190.84    23345.15    302.68 o 
  12   2   6       10.05        3.90      9.71 o 
  14   2   6      696.41      571.61     19.97 o 
  16   2   6     2662.35     2527.22     47.73 o 
  18   2   6      169.89      158.80     15.80 o 
  20   2   6       13.21       -1.34     17.77 o 
  22   2   6     1008.56     1063.96     37.19 o 
  24   2   6      434.26      347.00     27.66 o 
  26   2   6      145.84       77.35     24.49 o 
 -29   3   6      854.97      846.94     44.97 o 
 -27   3   6       85.12       73.81     26.81 o 
 -25   3   6       80.91      146.56     25.81 o 
 -23   3   6        0.64       31.58     22.78 o 
 -21   3   6      353.15      362.06     25.64 o 
 -19   3   6     7367.03     7084.16    118.09 o 
 -17   3   6     7807.58     7786.22    129.69 o 
 -15   3   6     5841.81     5763.97     74.32 o 
 -13   3   6       22.15       85.82     13.71 o 
 -11   3   6       64.17       40.22      8.64 o 
  -9   3   6     5950.97     5995.39     71.12 o 
  -7   3   6      479.06      584.88     14.14 o 
  -5   3   6     1641.15     1470.68     20.70 o 
  -3   3   6     2168.41     1906.11     23.79 o 
  -1   3   6     1052.51     1000.87     15.62 o 
   1   3   6      526.16      735.28     15.37 o 
   3   3   6     8040.87     7666.23     93.68 o 
   5   3   6      128.42      127.74      7.80 o 
   7   3   6      272.92      284.88      8.91 o 
   9   3   6     4328.87     3875.14     43.84 o 
  11   3   6       28.09       65.30      8.58 o 
  13   3   6     2373.40     2356.92     37.05 o 
  15   3   6     3362.64     3262.97     56.49 o 
  17   3   6      106.41       69.17     15.47 o 
  19   3   6        0.40       -6.37     16.16 o 
  21   3   6      883.66      830.08     32.83 o 
  23   3   6       37.55       32.29     21.24 o 
  25   3   6       67.30       88.79     23.84 o 
 -28   4   6      308.55      231.96     31.38 o 
 -26   4   6       29.76       44.52     27.41 o 
 -24   4   6     1948.13     1934.89     84.20 o 
 -22   4   6      167.25      158.31     23.28 o 
 -20   4   6     3250.48     3336.98     70.49 o 
 -18   4   6      853.86     1153.93     80.34 o 
 -16   4   6        4.24       36.97     13.74 o 
 -14   4   6     1066.85      924.81     23.27 o 
 -12   4   6       74.65       77.25     12.63 o 
 -10   4   6        0.89       13.29      8.85 o 
  -8   4   6     1451.02     1421.75     24.62 o 
  -6   4   6      277.44      312.38     12.14 o 
  -4   4   6      367.62      451.88     13.17 o 
  -2   4   6      417.90      353.23     10.50 o 
   0   4   6     1081.87     1086.80     19.77 o 
   2   4   6     1637.30     1662.58     55.12 o 
   4   4   6     8814.24     8527.11     98.98 o 
   6   4   6      506.00      521.94     12.53 o 
   8   4   6      867.53      905.13     33.15 o 
  10   4   6      151.78      127.91      9.87 o 
  12   4   6      222.49      240.79     12.91 o 
  14   4   6      540.05      517.25     20.08 o 
  16   4   6     1008.05      967.20     35.43 o 
  18   4   6       14.90      -24.20     16.13 o 
  20   4   6      179.90      156.98     21.82 o 
  22   4   6      689.41      747.64     35.09 o 
  24   4   6      223.59      220.29     30.27 o 
 -25   5   6      487.52      696.86     92.36 o 
 -23   5   6       32.22      464.68    154.28 o 
 -21   5   6       89.94       77.50     22.82 o 
 -19   5   6       22.28      139.89     25.10 o 
 -17   5   6       87.74      117.41     17.47 o 
 -15   5   6       27.16       69.97     16.85 o 
 -13   5   6       11.54       56.03     17.89 o 
 -11   5   6      483.23      503.12     20.74 o 
  -9   5   6      124.81      169.69     10.55 o 
  -7   5   6      549.03     1171.70    134.26 o 
  -5   5   6      518.73      541.87     15.07 o 
  -3   5   6       98.17      165.78     16.54 o 
  -1   5   6      695.16      705.76     15.55 o 
   1   5   6     1509.21     1366.75     20.56 o 
   3   5   6     1007.82     1209.07     89.53 o 
   5   5   6       89.70       65.30      7.56 o 
   7   5   6      593.30      576.00     17.87 o 
   9   5   6      231.65      319.16     16.93 o 
  11   5   6      719.56      606.02     21.26 o 
  13   5   6     1825.37     1715.88     55.82 o 
  15   5   6      109.97      137.04     24.19 o 
  17   5   6      954.57      979.85     44.67 o 
  19   5   6       75.27       24.32     23.97 o 
  21   5   6       20.20       -9.15     23.93 o 
  23   5   6       75.34       55.29     25.84 o 
 -22   6   6      120.11      156.92     30.73 o 
 -20   6   6      413.69      450.86     60.51 o 
 -18   6   6       10.82      107.42     35.13 o 
 -16   6   6      805.61      752.02     26.74 o 
 -14   6   6       16.90       93.46     17.31 o 
 -12   6   6       79.33      134.62     28.11 o 
 -10   6   6      419.64      368.78     17.91 o 
  -8   6   6        7.90       48.09      9.95 o 
  -6   6   6       96.25      155.50     10.59 o 
  -4   6   6     2180.88     2207.83     34.75 o 
  -2   6   6       39.32       40.71     13.67 o 
   0   6   6      144.36      133.35     11.51 o 
   2   6   6     5286.38     5146.15     70.08 o 
   4   6   6       59.43       90.91     11.04 o 
   6   6   6       26.74       16.66     10.70 o 
   8   6   6      542.32      601.41     24.38 o 
  10   6   6       65.22       87.93     18.74 o 
  12   6   6       92.78      120.59     19.28 o 
  14   6   6       38.31       39.71     19.68 o 
  16   6   6        4.95        5.37     20.86 o 
  18   6   6      397.41      304.21     31.29 o 
  20   6   6       37.78       27.91     29.90 o 
 -19   7   6       47.82      120.40     59.02 o 
 -17   7   6      276.16      266.21     29.56 o 
 -15   7   6      387.16      434.37     34.85 o 
 -13   7   6      373.04      458.91     27.85 o 
 -11   7   6      160.64      129.30     17.50 o 
  -9   7   6      789.34      793.39     23.78 o 
  -7   7   6      176.92      488.21     58.38 o 
  -5   7   6       63.60       57.79     10.85 o 
  -3   7   6     1641.97     1791.25     36.50 o 
  -1   7   6      173.83      214.33     13.55 o 
   1   7   6      571.35      546.46     19.67 o 
   3   7   6      152.84      281.33     15.96 o 
   5   7   6     1877.24     1878.77     35.14 o 
   7   7   6      235.83      209.83     17.54 o 
   9   7   6      912.60      925.31     28.61 o 
  11   7   6      488.64      479.30     31.62 o 
  13   7   6       29.81       85.47     28.13 o 
  15   7   6       47.35       93.72     26.11 o 
  17   7   6      700.78      733.68     41.09 o 
 -14   8   6       11.69       77.46     29.86 o 
 -12   8   6     1813.62     2116.77    105.75 o 
 -10   8   6      143.62      128.98     22.65 o 
  -8   8   6     1447.85     1319.54     44.85 o 
  -6   8   6     1284.19     1373.43     45.85 o 
  -4   8   6      152.04      136.00     14.75 o 
  -2   8   6      162.22      197.83     18.23 o 
   0   8   6      133.89      124.87     14.80 o 
   2   8   6        6.45       14.89     18.56 o 
   4   8   6       22.93       21.12     14.77 o 
   6   8   6     1281.94     1315.84     39.36 o 
   8   8   6     1636.54     1633.58     55.12 o 
  10   8   6     1373.50     1359.79     51.98 o 
  12   8   6       33.77       33.61     26.71 o 
  -5   9   6       10.68       64.22     27.72 o 
  -3   9   6      321.65      369.43     36.63 o 
  -1   9   6      282.46      336.09     28.16 o 
   1   9   6      174.26      211.78     30.58 o 
   3   9   6     1058.43     1115.82     57.07 o 
 -29   1   7      226.92      226.02     33.94 o 
 -27   1   7       13.83       -5.21     21.07 o 
 -25   1   7      173.13      215.39     30.85 o 
 -23   1   7      534.99      601.69     50.75 o 
 -21   1   7        5.60       25.78     14.37 o 
 -19   1   7     3499.19     3745.10     70.05 o 
 -17   1   7      642.94      706.01     21.06 o 
 -15   1   7     2214.59     2392.11     65.27 o 
 -13   1   7      169.30      167.85     11.28 o 
 -11   1   7     1223.75     1340.76     28.20 o 
  -9   1   7      983.83     1018.51     18.54 o 
  -7   1   7     8749.70     8922.53     95.79 o 
  -5   1   7      728.20      696.65     11.95 o 
  -3   1   7      172.36      172.37      6.05 o 
  -1   1   7     1180.44     1053.60     12.56 o 
   1   1   7     2231.27     2306.37     22.53 o 
   3   1   7     2006.45     2126.78     21.76 o 
   5   1   7        5.40       -7.35      5.02 o 
   7   1   7     1308.38     1416.41     20.36 o 
   9   1   7     2279.40     2282.48     36.82 o 
  11   1   7      180.79      156.58     10.20 o 
  13   1   7     1394.85     1424.07     31.37 o 
  15   1   7       90.47       88.86     12.55 o 
  17   1   7       70.64       49.27     13.87 o 
  19   1   7       74.80       78.12     16.79 o 
  21   1   7       14.70       -9.34     15.45 o 
  23   1   7      508.97      441.27     31.33 o 
  25   1   7     1148.18     1132.67     45.21 o 
  27   1   7      881.69      783.46     39.99 o 
 -30   2   7      306.69      333.09     39.51 o 
 -28   2   7      425.41      438.70     33.23 o 
 -26   2   7        4.61        8.22     20.61 o 
 -24   2   7       37.89       43.89     21.15 o 
 -22   2   7       18.90       16.79     21.21 o 
 -20   2   7     2423.01     2391.35     57.05 o 
 -18   2   7     2569.62     2433.44     47.83 o 
 -16   2   7     1252.73     1288.02     33.70 o 
 -14   2   7      282.39      291.58     13.91 o 
 -12   2   7     1174.24     1013.41     23.13 o 
 -10   2   7     1765.25     1997.29     33.65 o 
  -8   2   7        1.00        0.17      6.70 o 
  -6   2   7      799.52      972.19     20.38 o 
  -4   2   7     8845.88     9545.56    103.70 o 
  -2   2   7      113.12       80.51      6.29 o 
   0   2   7      305.95      447.12      9.60 o 
   2   2   7     8387.83     8233.42     83.85 o 
   4   2   7      485.06      633.28     13.37 o 
   6   2   7     1386.18     1557.43     22.47 o 
   8   2   7     1648.25     1576.72     23.79 o 
  10   2   7     9099.44     8919.13    132.56 o 
  12   2   7      634.28      628.44     20.51 o 
  14   2   7      809.68      828.81     23.97 o 
  16   2   7       12.77      -12.18     14.28 o 
  18   2   7       71.19       82.30     17.82 o 
  20   2   7       22.42       54.71     21.33 o 
  22   2   7     2568.48     2426.00     60.78 o 
  24   2   7      155.60      148.59     25.08 o 
  26   2   7      360.57      358.72     31.60 o 
 -29   3   7      384.87      336.24     38.45 o 
 -27   3   7       99.73      119.05     28.40 o 
 -25   3   7     1450.24     1502.40     52.07 o 
 -23   3   7     1177.11     1077.02     41.97 o 
 -21   3   7       11.06       22.85     16.85 o 
 -19   3   7      341.28      391.13     23.47 o 
 -17   3   7     2072.48     1990.48     44.50 o 
 -15   3   7     3983.08     3847.39     56.56 o 
 -13   3   7     4923.44     4932.31     63.69 o 
 -11   3   7      609.50      542.99     15.78 o 
  -9   3   7     1382.36     1305.68     22.39 o 
  -7   3   7     3645.51     3467.74     46.89 o 
  -5   3   7     3409.52     3474.92     47.76 o 
  -3   3   7     6605.59     6303.41     74.27 o 
  -1   3   7     2250.23     2293.17     28.05 o 
   1   3   7     4385.31     4781.40     58.04 o 
   3   3   7     2355.19     2185.10     30.78 o 
   5   3   7     2877.44     3026.33     39.87 o 
   7   3   7     2540.41     2210.82     27.86 o 
   9   3   7      565.79      554.53     13.83 o 
  11   3   7      687.68      605.69     16.53 o 
  13   3   7     1516.54     1421.93     29.64 o 
  15   3   7    10089.51     9654.25    135.84 o 
  17   3   7      361.05      354.46     19.67 o 
  19   3   7      872.23      875.79     37.29 o 
  21   3   7     1043.23     1035.68     37.43 o 
  23   3   7        0.84        1.08     20.96 o 
  25   3   7       33.07        0.63     26.15 o 
 -28   4   7      748.03      624.60     49.85 o 
 -26   4   7      290.15      382.43     35.35 o 
 -24   4   7     2830.05     2921.34     74.96 o 
 -22   4   7       22.34       23.09     20.18 o 
 -20   4   7     2589.26     2580.48     70.53 o 
 -18   4   7     4601.42     4633.13     84.10 o 
 -16   4   7      796.86      744.48     24.69 o 
 -14   4   7       15.08      147.65     39.36 o 
 -12   4   7    24377.30    22327.02    241.57 o 
 -10   4   7     1125.79     1137.29     26.42 o 
  -8   4   7        0.46        7.84      8.36 o 
  -6   4   7      978.87      993.63     19.08 o 
  -4   4   7      608.65      588.97     14.96 o 
  -2   4   7      490.18      554.20     29.01 o 
   0   4   7     2060.14     1846.11     27.96 o 
   2   4   7     8157.57     7810.01     88.71 o 
   4   4   7        4.46       20.00      7.86 o 
   6   4   7      275.05      271.17     10.66 o 
   8   4   7     8224.73     7774.63     88.03 o 
  10   4   7     3851.99     3474.32     46.14 o 
  12   4   7      362.61      316.48     15.54 o 
  14   4   7     5487.58     5082.13     81.92 o 
  16   4   7        6.57        6.53     13.40 o 
  18   4   7     1466.58     1333.71     57.37 o 
  20   4   7     4165.66     4000.59    103.10 o 
  22   4   7      284.43      309.53     30.01 o 
  24   4   7      164.88      165.00     28.76 o 
 -25   5   7     4741.34     4505.88    116.99 o 
 -23   5   7     6492.96     5958.28    133.06 o 
 -21   5   7        7.83       28.83     21.91 o 
 -19   5   7     1473.02     1423.10     40.06 o 
 -17   5   7      855.20      819.01     32.00 o 
 -15   5   7      539.86      614.48     26.72 o 
 -13   5   7     1775.30     1833.55     42.09 o 
 -11   5   7        7.14       28.95     12.72 o 
  -9   5   7      901.46      950.88     54.15 o 
  -7   5   7    10068.01     9067.55    105.33 o 
  -5   5   7        0.06       41.49     10.19 o 
  -3   5   7     2212.66     2143.82     33.35 o 
  -1   5   7       74.76       82.13      8.61 o 
   1   5   7       33.96       38.45      8.53 o 
   3   5   7     9453.94     8757.84    105.58 o 
   5   5   7      348.30      359.86     14.35 o 
   7   5   7      454.77      413.76     17.08 o 
   9   5   7     4008.85     3817.18     60.69 o 
  11   5   7       71.73       40.08     15.51 o 
  13   5   7     2919.66     2942.57     74.10 o 
  15   5   7     2454.57     2545.75    114.38 o 
  17   5   7       39.14       -6.18     23.96 o 
  19   5   7      470.59      377.06     30.40 o 
  21   5   7     1252.26     1319.91     49.37 o 
 -22   6   7       88.95       70.11     28.75 o 
 -20   6   7     1434.86     1396.06     63.10 o 
 -18   6   7     2085.48     1961.97     53.56 o 
 -16   6   7        6.32       14.33     19.05 o 
 -14   6   7      343.48      367.82     24.47 o 
 -12   6   7     2734.07     2662.87     56.22 o 
 -10   6   7       17.76       22.47     12.19 o 
  -8   6   7      535.08      576.94     16.47 o 
  -6   6   7      127.92      132.93     12.74 o 
  -4   6   7      403.87      404.99     14.52 o 
  -2   6   7       73.67       58.41     10.63 o 
   0   6   7       39.17       30.09     10.63 o 
   2   6   7     3388.82     3280.24     53.56 o 
   4   6   7     1012.86      934.35     23.01 o 
   6   6   7        6.26      -13.85     11.56 o 
   8   6   7     4297.96     4317.99    115.82 o 
  10   6   7      783.17      779.32     34.11 o 
  12   6   7      995.02      917.54     40.92 o 
  14   6   7     1430.29     1452.81     48.62 o 
  16   6   7     2757.97     2598.81     71.77 o 
  18   6   7     1640.05     1564.69     53.68 o 
  20   6   7      123.27       43.24     25.10 o 
 -19   7   7     1819.74     1769.02     81.62 o 
 -17   7   7      732.88      717.51     39.07 o 
 -15   7   7       94.70      109.19     46.88 o 
 -13   7   7     2089.11     1907.37     53.33 o 
 -11   7   7       49.27       35.10     16.21 o 
  -9   7   7      774.97      748.96     30.07 o 
  -7   7   7     5204.45     4972.96     73.24 o 
  -5   7   7       49.69       48.39     12.25 o 
  -3   7   7     2507.41     2431.01     40.07 o 
  -1   7   7       12.49       -4.26     10.49 o 
   1   7   7       16.93        3.57     10.86 o 
   3   7   7     2163.89     2225.85     39.72 o 
   5   7   7       98.18      109.14     14.01 o 
   7   7   7      165.46      138.46     17.31 o 
   9   7   7      295.16      263.88     21.01 o 
  11   7   7      404.05      405.49     30.59 o 
  13   7   7     3384.03     3298.86    100.50 o 
  15   7   7     2504.94     2384.81     95.35 o 
  17   7   7      317.29      233.55    122.39 o 
 -14   8   7      440.77      357.36     38.47 o 
 -12   8   7     3928.59     3847.53     93.70 o 
 -10   8   7      967.89      991.86     50.43 o 
  -8   8   7      395.32      439.71     42.84 o 
  -6   8   7      488.77      515.10     28.09 o 
  -4   8   7      504.90      506.01     23.03 o 
  -2   8   7       16.39       38.91     15.28 o 
   0   8   7      635.07      606.83     26.22 o 
   2   8   7      453.72      431.30     29.85 o 
   4   8   7        2.71       -1.15     18.49 o 
   6   8   7        9.58       -0.92     18.73 o 
   8   8   7     3201.01     3119.93     72.51 o 
  10   8   7      319.68      262.21     30.90 o 
  12   8   7      303.93      227.70     45.59 o 
  -5   9   7      408.37      359.96     89.08 o 
  -3   9   7      157.06      208.11     32.62 o 
  -1   9   7      521.00      519.80     44.68 o 
   1   9   7      101.75      111.19     44.65 o 
 -30   0   8      123.26      118.87     46.31 o 
 -28   0   8      242.56      182.04     45.12 o 
 -26   0   8     3847.53     4078.88    158.65 o 
 -22   0   8     1772.47     1740.11    134.26 o 
 -20   0   8    11003.10    11838.87    326.85 o 
 -18   0   8     3324.34     3291.25    127.96 o 
 -16   0   8     2103.61     2527.57     90.13 o 
 -14   0   8     7927.25     7963.02    182.66 o 
 -12   0   8    20487.10    22877.60    450.89 o 
 -10   0   8        0.16       11.22      9.59 o 
  -8   0   8    11076.56    11186.39    227.53 o 
  -6   0   8     6636.85     7311.23     96.04 o 
  -4   0   8     3505.00     3412.68     47.83 o 
  -2   0   8    55066.39    56153.48    616.18 o 
   0   0   8    20114.53    20693.15    225.71 o 
   2   0   8       51.78       42.11      8.08 o 
   4   0   8     3399.36     4155.06     60.97 o 
   6   0   8        4.40      -12.37      8.25 o 
   8   0   8     8484.91     8270.00    163.61 o 
  10   0   8      772.19      889.28     30.12 o 
  12   0   8       11.49       -2.70     17.11 o 
  14   0   8     3245.31     3242.55     80.45 o 
  16   0   8      356.21      393.63     27.11 o 
  18   0   8     6847.17     6869.48    172.23 o 
  20   0   8     7442.63     7596.05    190.26 o 
  22   0   8      143.36      118.27     25.92 o 
  24   0   8       59.79       35.60     35.53 o 
  26   0   8       41.55        0.48     35.40 o 
 -29   1   8     1241.19     1277.16     55.00 o 
 -27   1   8      815.89      807.03     43.89 o 
 -25   1   8     6878.93     6908.77    162.40 o 
 -23   1   8      707.29      863.01     56.41 o 
 -21   1   8      379.11      344.24     24.15 o 
 -19   1   8     1964.41     1980.75     41.32 o 
 -17   1   8      423.56      462.49     18.93 o 
 -15   1   8     4193.75     4372.92     79.93 o 
 -13   1   8    15078.37    15039.69    260.84 o 
 -11   1   8     1590.77     1763.74     34.56 o 
  -9   1   8     5090.90     5430.14     69.91 o 
  -7   1   8    23061.32    22811.16    254.96 o 
  -5   1   8       43.41       19.37      6.60 o 
  -3   1   8     3492.26     3349.97     33.91 o 
  -1   1   8       73.24       13.05      4.80 o 
   1   1   8     3596.11     3698.41     37.44 o 
   3   1   8     2004.72     2260.94     26.06 o 
   5   1   8     6676.73     6263.72     62.56 o 
   7   1   8     7097.00     7519.36     99.14 o 
   9   1   8     1412.07     1514.15     27.99 o 
  11   1   8     3814.19     3925.71     58.08 o 
  13   1   8     4011.34     3861.46     58.17 o 
  15   1   8     2780.50     2757.95     46.56 o 
  17   1   8      525.63      542.79     23.82 o 
  19   1   8     1370.06     1414.18     38.31 o 
  21   1   8       99.41      109.73     18.52 o 
  23   1   8      962.38      872.82     42.84 o 
  25   1   8     2208.97     2060.67     62.18 o 
 -30   2   8     1156.59     1029.57     51.20 o 
 -28   2   8      106.50      100.79     22.96 o 
 -26   2   8      358.72      383.63     29.36 o 
 -24   2   8        0.93       -3.54     22.16 o 
 -22   2   8        0.58      -23.85     22.74 o 
 -20   2   8     7383.48     7489.41    137.07 o 
 -18   2   8     3168.25     3062.47     68.48 o 
 -16   2   8       40.08       14.30     13.33 o 
 -14   2   8     4376.40     3973.74     53.96 o 
 -12   2   8      632.98      620.18     18.89 o 
 -10   2   8      215.27      250.54     11.80 o 
  -8   2   8    16150.83    15853.40    208.39 o 
  -6   2   8     8255.55     8278.51    120.99 o 
  -4   2   8       94.18       96.23      7.23 o 
  -2   2   8     4541.61     4314.30     53.22 o 
   0   2   8      126.14      174.68      7.55 o 
   2   2   8     8879.48     8542.76     89.78 o 
   4   2   8      273.19      206.18      9.67 o 
   6   2   8     1150.02     1116.29     19.04 o 
   8   2   8       43.47       15.58      6.72 o 
  10   2   8     1301.86     1275.42     27.68 o 
  12   2   8     3642.42     3463.07     55.70 o 
  14   2   8     3255.87     3158.40     56.48 o 
  16   2   8     1059.01      995.13     34.53 o 
  18   2   8      218.88      228.68     22.76 o 
  20   2   8     7594.18     7193.68    154.40 o 
  22   2   8      138.18      118.81     24.77 o 
  24   2   8        1.52      -34.02     22.68 o 
  26   2   8     1579.77     1535.74     52.27 o 
 -29   3   8       84.66       79.64     33.34 o 
 -27   3   8       52.29       41.66     31.31 o 
 -25   3   8      706.71      781.07     35.80 o 
 -23   3   8      108.44      124.76     22.70 o 
 -21   3   8      469.87      487.06     26.91 o 
 -19   3   8     1273.30     1257.48     40.25 o 
 -17   3   8      857.30      899.15     27.17 o 
 -15   3   8      127.02      153.10     12.90 o 
 -13   3   8     6478.49     6183.89     79.31 o 
 -11   3   8       25.06       12.39      8.43 o 
  -9   3   8      725.93      661.52     16.01 o 
  -7   3   8     6067.49     5468.38     72.52 o 
  -5   3   8       60.15       34.47      7.49 o 
  -3   3   8     1291.08     1438.98     23.60 o 
  -1   3   8     6728.01     6711.83     72.45 o 
   1   3   8       63.72       63.30      6.47 o 
   3   3   8       11.53       -2.08      6.79 o 
   5   3   8     4547.09     4367.38     49.67 o 
   7   3   8      405.23      290.28     11.30 o 
   9   3   8     4769.99     4734.80     60.04 o 
  11   3   8     1074.55      878.54     21.75 o 
  13   3   8     2233.87     2209.24     42.08 o 
  15   3   8     1520.42     1373.94     36.62 o 
  17   3   8       87.90       81.11     16.14 o 
  19   3   8        0.55      -12.66     17.64 o 
  21   3   8       75.45       45.36     20.90 o 
  23   3   8       83.93       85.47     27.18 o 
  25   3   8     3799.09     3462.21     90.84 o 
 -26   4   8     1314.01     1282.42     58.11 o 
 -24   4   8      559.84      503.61     41.86 o 
 -22   4   8      206.49      188.30     21.47 o 
 -20   4   8      287.83      338.76     23.96 o 
 -18   4   8     1876.11     1831.34     53.08 o 
 -16   4   8      424.21      386.39     19.07 o 
 -14   4   8     4908.38     4779.25     68.24 o 
 -12   4   8      462.35      501.43     16.37 o 
 -10   4   8     4097.91     3910.66     58.03 o 
  -8   4   8        7.05        3.98      7.99 o 
  -6   4   8       45.39       24.28      7.53 o 
  -4   4   8       10.25        5.26      7.58 o 
  -2   4   8     5836.05     5774.52     66.64 o 
   0   4   8      313.41      313.55     10.05 o 
   2   4   8      238.27      264.06     10.27 o 
   4   4   8       32.08       30.98      7.24 o 
   6   4   8      149.27      107.07     11.24 o 
   8   4   8     3823.63     3697.66     58.51 o 
  10   4   8       86.89      143.56     11.69 o 
  12   4   8      107.66       80.74     12.40 o 
  14   4   8      812.28      846.44     26.20 o 
  16   4   8      259.16      253.75     22.17 o 
  18   4   8       57.26       69.83     22.32 o 
  20   4   8      553.28      490.52     32.85 o 
  22   4   8       62.84       43.56     25.30 o 
  24   4   8        1.70      -37.01     29.94 o 
 -25   5   8      907.13      829.03     56.80 o 
 -23   5   8      307.56      343.53     35.04 o 
 -21   5   8     1022.03      987.23     42.25 o 
 -19   5   8       16.30       60.43     17.69 o 
 -17   5   8      245.91      209.55     20.88 o 
 -15   5   8      528.14      589.13     38.07 o 
 -13   5   8      925.69     1043.46     59.47 o 
 -11   5   8       64.63      112.03     14.39 o 
  -9   5   8     3735.92     3592.56     56.36 o 
  -7   5   8     1117.57     1228.90     66.78 o 
  -5   5   8     2691.04     2515.88     37.64 o 
  -3   5   8      571.06      565.19     40.01 o 
  -1   5   8      385.09      431.62     13.74 o 
   1   5   8      577.71      600.39     16.60 o 
   3   5   8     3581.92     3635.09     80.44 o 
   5   5   8       21.60       16.03      9.82 o 
   7   5   8      622.69      586.04     24.98 o 
   9   5   8      329.92      305.66     19.20 o 
  11   5   8      351.13      313.74     22.07 o 
  13   5   8      539.40      423.92     28.42 o 
  15   5   8      606.98      545.47     27.60 o 
  17   5   8       12.82        1.28     22.64 o 
  19   5   8       12.17       -8.33     22.71 o 
  21   5   8        0.30      -15.33     25.53 o 
 -22   6   8       11.63      -31.37     26.21 o 
 -20   6   8       26.72       75.27     45.88 o 
 -18   6   8     1175.08     1103.28     41.07 o 
 -16   6   8      169.24      172.63     22.45 o 
 -14   6   8      318.86      420.04     57.86 o 
 -12   6   8     1195.52     1024.27     54.00 o 
 -10   6   8      116.99      102.31     15.25 o 
  -8   6   8      182.64      153.21     16.96 o 
  -6   6   8     1179.13     1034.77     25.27 o 
  -4   6   8      675.77      690.71     18.43 o 
  -2   6   8      208.31      190.57     16.74 o 
   0   6   8      202.53      181.07     14.12 o 
   2   6   8      238.45      261.30     16.12 o 
   4   6   8      284.77      313.90     17.21 o 
   6   6   8        2.82      -18.65     12.43 o 
   8   6   8      568.95      563.99     34.05 o 
  10   6   8     1323.64     1460.40     60.13 o 
  12   6   8        1.49      -21.74     17.59 o 
  14   6   8       49.75       42.57     23.99 o 
  16   6   8       36.51       61.97     26.12 o 
  18   6   8      117.57      100.09     25.81 o 
 -19   7   8      633.41      586.04     41.13 o 
 -17   7   8      108.34       78.98     25.68 o 
 -15   7   8     1040.81      898.38     68.08 o 
 -13   7   8      387.70      338.50     27.71 o 
 -11   7   8      162.37      183.81     20.23 o 
  -9   7   8        5.31       92.87     36.60 o 
  -7   7   8      285.70      312.34     21.33 o 
  -5   7   8      136.29      102.53     13.60 o 
  -3   7   8     1374.24     1576.49     50.10 o 
  -1   7   8      243.95      251.43     14.64 o 
   1   7   8      785.21      726.10     29.12 o 
   3   7   8      456.70      507.73     21.85 o 
   5   7   8       27.40       32.41     19.14 o 
   7   7   8      911.19      932.74     29.89 o 
   9   7   8      111.45      113.34     19.21 o 
  11   7   8      215.68      194.91     27.75 o 
  13   7   8      690.07      587.16     38.35 o 
  15   7   8      306.53      310.40     35.27 o 
 -14   8   8      856.15      917.78     48.75 o 
 -12   8   8      434.67      462.30     35.23 o 
 -10   8   8       40.95        9.58     21.30 o 
  -8   8   8     1115.04     1213.99     74.97 o 
  -6   8   8      555.93      551.57     30.21 o 
  -4   8   8        0.02        1.28     18.27 o 
  -2   8   8      118.51      170.20     23.20 o 
   0   8   8      476.24      471.10     31.61 o 
   2   8   8      388.17      400.11     30.84 o 
   4   8   8        0.04       -8.43     18.75 o 
   6   8   8       34.98       31.58     22.46 o 
   8   8   8        0.10       27.62     23.39 o 
  10   8   8      408.32      299.04     32.23 o 
 -29   1   9        9.64       28.22     30.09 o 
 -27   1   9        3.27       13.34     27.17 o 
 -25   1   9     1731.49     1783.88     54.48 o 
 -23   1   9      853.67      875.58     74.31 o 
 -21   1   9      790.09      682.36     29.17 o 
 -19   1   9      183.61      227.63     18.21 o 
 -17   1   9      627.48      668.07     21.57 o 
 -15   1   9     2664.02     2609.05     58.03 o 
 -13   1   9      398.49      448.62     28.27 o 
 -11   1   9      150.71      159.17     12.68 o 
  -9   1   9      171.06      270.09     13.89 o 
  -7   1   9     1799.84     1887.46     29.66 o 
  -5   1   9       11.64        8.87      6.82 o 
  -3   1   9     4564.62     4573.50     50.70 o 
  -1   1   9     7059.10     8049.21     81.01 o 
   1   1   9     2321.50     2528.80     29.84 o 
   3   1   9     5156.35     5076.43     54.22 o 
   5   1   9     4517.27     4684.63     57.91 o 
   7   1   9     1826.66     2095.65     34.04 o 
   9   1   9      501.52      473.54     13.74 o 
  11   1   9       64.97       64.33     10.30 o 
  13   1   9     1991.13     1984.79     37.12 o 
  15   1   9     2803.86     2914.88     49.11 o 
  17   1   9      286.50      310.18     19.90 o 
  19   1   9      602.29      620.87     28.06 o 
  21   1   9      667.69      600.15     32.40 o 
  23   1   9      986.35      882.96     40.06 o 
  25   1   9      201.84      184.70     26.91 o 
 -30   2   9       81.92      101.11     32.29 o 
 -28   2   9        3.07      -26.08     26.44 o 
 -26   2   9     2086.23     2048.76     63.62 o 
 -24   2   9     1024.05     1063.57     62.74 o 
 -22   2   9      753.00      804.55     48.35 o 
 -20   2   9      683.82      688.48     30.68 o 
 -18   2   9     1172.35     1099.02     42.68 o 
 -16   2   9      815.06      818.28     26.02 o 
 -14   2   9     3724.02     3654.05     54.11 o 
 -12   2   9       23.57       17.19      9.57 o 
 -10   2   9      513.60      402.73     16.11 o 
  -8   2   9     8552.57     8486.45    125.75 o 
  -6   2   9      139.40      209.78     13.66 o 
  -4   2   9      104.82      196.13     10.38 o 
  -2   2   9     9467.89     9134.29    116.27 o 
   0   2   9        0.16       -2.28      5.61 o 
   2   2   9     3067.81     3203.59     40.53 o 
   4   2   9     1715.63     1558.49     25.99 o 
   6   2   9       10.35       20.80      7.44 o 
   8   2   9      243.10      223.15     11.45 o 
  10   2   9      604.86      602.84     17.34 o 
  12   2   9     2520.80     2521.25     42.96 o 
  14   2   9        1.39       -7.26     12.14 o 
  16   2   9     1121.58     1106.01     32.42 o 
  18   2   9     1172.62     1061.53     37.63 o 
  20   2   9      277.94      295.09     23.55 o 
  22   2   9      244.70      128.96     24.16 o 
  24   2   9      193.80      184.99     26.85 o 
 -29   3   9      536.46      457.26     43.82 o 
 -27   3   9      170.27      192.46     34.70 o 
 -25   3   9       17.26       21.15     23.38 o 
 -23   3   9      945.44      992.56     43.29 o 
 -21   3   9      584.29      563.17     28.67 o 
 -19   3   9      434.27      489.25     24.45 o 
 -17   3   9     2352.57     2101.20     42.43 o 
 -15   3   9     3569.62     3283.38     50.52 o 
 -13   3   9     5416.62     5033.03     66.53 o 
 -11   3   9      603.24      649.05     17.82 o 
  -9   3   9     1991.04     1652.84     31.64 o 
  -7   3   9     4174.35     3687.65     54.29 o 
  -5   3   9       15.64       26.74      7.88 o 
  -3   3   9     8228.09     8016.78     87.19 o 
  -1   3   9      906.56      862.01     16.67 o 
   1   3   9     2892.42     2667.26     31.28 o 
   3   3   9     2510.03     2429.69     32.93 o 
   5   3   9     2986.15     2737.81     35.70 o 
   7   3   9     4590.22     4393.25     53.55 o 
   9   3   9      184.56      205.78     10.31 o 
  11   3   9       13.70       14.14     10.36 o 
  13   3   9       28.09       22.88     12.41 o 
  15   3   9      916.33      910.49     28.39 o 
  17   3   9       91.42       46.61     19.36 o 
  19   3   9      916.43      919.33     37.09 o 
  21   3   9      166.71      218.46     30.39 o 
  23   3   9      903.93      831.96     42.11 o 
 -26   4   9      310.02      298.74     37.26 o 
 -24   4   9       73.02       64.49     25.15 o 
 -22   4   9      973.43     1046.33     34.71 o 
 -20   4   9       89.93      108.90     20.73 o 
 -18   4   9      790.37      798.31     37.43 o 
 -16   4   9     1557.21     1328.00     32.34 o 
 -14   4   9      889.22      887.40     26.92 o 
 -12   4   9        2.51        5.74     10.00 o 
 -10   4   9     5245.48     4802.59     61.43 o 
  -8   4   9     8413.14     7915.46    102.54 o 
  -6   4   9        6.60      -11.01      8.16 o 
  -4   4   9      612.60      495.82     14.33 o 
  -2   4   9    13436.56    12073.23    139.31 o 
   0   4   9     2841.32     2681.84     33.32 o 
   2   4   9       24.17       13.19      6.96 o 
   4   4   9       17.21        8.73      7.38 o 
   6   4   9      925.96      993.53     22.86 o 
   8   4   9        7.48        9.03     11.93 o 
  10   4   9     2202.34     1909.41     41.01 o 
  12   4   9       88.98       57.98     16.15 o 
  14   4   9       99.18       81.97     17.69 o 
  16   4   9        1.47      -17.03     15.34 o 
  18   4   9      639.60      646.81     38.58 o 
  20   4   9     1296.85     1303.93     48.79 o 
  22   4   9      116.70       72.04     28.50 o 
 -25   5   9      113.10       77.59     29.07 o 
 -23   5   9      178.76      175.50     28.84 o 
 -21   5   9     2410.93     2196.75     67.64 o 
 -19   5   9      863.10      847.08     35.76 o 
 -17   5   9      194.41      169.67     20.26 o 
 -15   5   9     3281.95     3363.70     71.10 o 
 -13   5   9     4321.62     4130.87     72.81 o 
 -11   5   9      476.28      387.36     18.68 o 
  -9   5   9      719.27      689.45     20.90 o 
  -7   5   9     7105.75     6980.13    100.92 o 
  -5   5   9      175.45      148.83     12.59 o 
  -3   5   9     9192.70     8578.23    106.64 o 
  -1   5   9      511.93      506.50     23.86 o 
   1   5   9        0.18      -10.62     11.27 o 
   3   5   9     8948.95     8776.71    120.77 o 
   5   5   9     2422.69     2320.86     42.09 o 
   7   5   9      888.05      907.80     29.07 o 
   9   5   9      985.70     1082.86     37.18 o 
  11   5   9     1293.27     1345.89     44.22 o 
  13   5   9      299.25      246.94     25.00 o 
  15   5   9      131.00       92.79     19.66 o 
  17   5   9        0.33      -21.22     21.74 o 
  19   5   9     2575.61     2287.96     65.21 o 
  21   5   9      103.45       76.01     26.55 o 
 -22   6   9       62.27       48.18     29.00 o 
 -20   6   9     3189.18     2785.43     68.35 o 
 -18   6   9       71.29       55.06     23.79 o 
 -16   6   9      169.84      155.20     22.04 o 
 -14   6   9     2556.46     2472.34     66.86 o 
 -12   6   9        1.30       21.76     20.18 o 
 -10   6   9      296.71      313.88     22.71 o 
  -8   6   9    12855.12    12439.50    238.46 o 
  -6   6   9       11.55        7.79     11.72 o 
  -4   6   9      611.53      624.88     20.87 o 
  -2   6   9    10643.78     9871.49    140.33 o 
   0   6   9      411.95      429.07     17.81 o 
   2   6   9      340.39      304.93     16.97 o 
   4   6   9      800.69      839.57     28.85 o 
   6   6   9       35.09       17.06     18.23 o 
   8   6   9     2152.92     2060.65     46.66 o 
  10   6   9     3597.78     3603.49     76.40 o 
  12   6   9     2183.99     2181.04     54.30 o 
  14   6   9      438.33      401.18     35.55 o 
  16   6   9     1059.53      875.49     41.25 o 
  18   6   9     1595.58     1332.48     50.05 o 
 -19   7   9       72.86       36.49     29.55 o 
 -17   7   9      254.44      247.92     33.27 o 
 -15   7   9     2105.04     2020.14     67.36 o 
 -13   7   9      979.30     1095.89     74.25 o 
 -11   7   9        2.81        1.25     20.28 o 
  -9   7   9     3153.28     2953.86     68.47 o 
  -7   7   9      896.81      912.32     30.27 o 
  -5   7   9       67.73       68.27     16.21 o 
  -3   7   9     4675.62     4657.72     80.78 o 
  -1   7   9      792.08      700.33     24.94 o 
   1   7   9       80.32       79.71     18.50 o 
   3   7   9     2001.04     2082.86     46.16 o 
   5   7   9      870.66      994.32     32.63 o 
   7   7   9     1283.76     1319.42     39.25 o 
   9   7   9       12.07       17.57     20.29 o 
  11   7   9       22.44      -13.15     25.95 o 
  13   7   9        0.94      -11.45     21.74 o 
  15   7   9      949.87      928.73     51.91 o 
 -14   8   9      315.40      239.19     31.83 o 
 -12   8   9      753.99      793.13     42.78 o 
 -10   8   9       98.03      163.58     24.91 o 
  -8   8   9     3339.90     3528.03     96.71 o 
  -6   8   9       41.51       44.33     19.77 o 
  -4   8   9      500.81      475.14     30.32 o 
  -2   8   9     1205.49     1346.75     50.38 o 
   0   8   9        0.69      -28.12     20.66 o 
   2   8   9       18.93       61.53     25.05 o 
   4   8   9      725.13      708.49     55.55 o 
   6   8   9      377.04      364.77     30.16 o 
   8   8   9        7.91      -13.58     22.99 o 
  10   8   9      275.68      237.05     58.62 o 
 -30   0  10     4389.94     4353.03    159.03 o 
 -28   0  10      846.10      655.79     59.14 o 
 -26   0  10     1120.32     1158.61     71.44 o 
 -24   0  10      541.22      488.32     91.17 o 
 -22   0  10     1489.79     1363.81     83.68 o 
 -20   0  10        1.22      -24.81     22.06 o 
 -18   0  10     5090.70     4786.01    173.26 o 
 -16   0  10      868.40      703.05     48.15 o 
 -14   0  10      127.92       72.98     28.09 o 
 -12   0  10        0.74       12.76     13.87 o 
 -10   0  10    14688.88    14406.18    295.68 o 
  -8   0  10     6057.41     5702.31    127.89 o 
  -6   0  10      409.57      542.85     22.48 o 
  -4   0  10    20372.37    19954.81    305.26 o 
  -2   0  10     9580.66     9041.55    135.36 o 
   0   0  10     4304.38     4906.73     77.56 o 
   2   0  10    25895.83    26982.34    377.54 o 
   4   0  10      491.57      505.66     21.53 o 
   6   0  10     5002.00     5362.70     88.62 o 
   8   0  10    13250.86    12675.62    225.81 o 
  10   0  10    13992.19    13438.43    244.84 o 
  12   0  10        2.33        8.10     19.78 o 
  14   0  10      632.81      637.26     44.80 o 
  16   0  10      993.72     1050.33     84.78 o 
  18   0  10        8.96      -19.46     27.33 o 
  20   0  10        0.34      -36.29     25.19 o 
  22   0  10      717.33      519.26     49.08 o 
  24   0  10     1132.05     1083.66     69.15 o 
 -29   1  10      117.11      150.79     32.61 o 
 -27   1  10        1.96      -38.58     25.72 o 
 -25   1  10     1625.60     1650.10     84.11 o 
 -23   1  10      249.78      295.82     37.78 o 
 -21   1  10     3535.94     3371.41     98.62 o 
 -19   1  10     1576.89     1497.03     35.60 o 
 -17   1  10       12.32       52.38     11.86 o 
 -15   1  10     2060.36     2055.33     53.08 o 
 -13   1  10      193.67      157.02     13.88 o 
 -11   1  10       86.75       88.75     11.22 o 
  -9   1  10    13673.76    12842.63    203.62 o 
  -7   1  10       71.35      100.58      9.55 o 
  -5   1  10      194.05       92.63      8.55 o 
  -3   1  10    16462.00    15150.97    159.89 o 
  -1   1  10     3448.96     3766.20     46.97 o 
   1   1  10     1692.50     1609.70     24.02 o 
   3   1  10    19401.54    18342.33    227.24 o 
   5   1  10       84.85      167.43      9.78 o 
   7   1  10     1291.60     1272.55     24.82 o 
   9   1  10     1500.80     1313.54     25.28 o 
  11   1  10      163.47      162.41     12.35 o 
  13   1  10     1776.63     1703.91     36.90 o 
  15   1  10    11340.08    11309.17    178.60 o 
  17   1  10      837.56      834.64     36.36 o 
  19   1  10     2208.69     2138.03     62.19 o 
  21   1  10      545.68      552.89     35.21 o 
  23   1  10       26.07       -0.90     23.92 o 
  25   1  10      328.32      275.65     31.95 o 
 -28   2  10        2.78      -31.86     27.13 o 
 -26   2  10       94.82      100.48     25.42 o 
 -24   2  10     2142.90     2159.26     68.43 o 
 -22   2  10      153.47      160.66     24.11 o 
 -20   2  10        7.94       15.59     19.00 o 
 -18   2  10      839.15      829.66     33.35 o 
 -16   2  10     4271.26     4284.32     71.02 o 
 -14   2  10      225.02      234.20     13.65 o 
 -12   2  10     2285.06     2229.77     37.90 o 
 -10   2  10      127.78      137.66     11.79 o 
  -8   2  10     4753.56     4277.31     75.82 o 
  -6   2  10        7.81        7.35     10.76 o 
  -4   2  10    14942.32    14410.78    187.72 o 
  -2   2  10     5804.16     5212.80     70.21 o 
   0   2  10      151.16      167.19      8.02 o 
   2   2  10     5472.81     4940.69     58.35 o 
   4   2  10     2434.41     2366.54     35.82 o 
   6   2  10     2550.82     2498.61     41.84 o 
   8   2  10     3429.03     3283.17     48.24 o 
  10   2  10     3560.86     3326.19     52.16 o 
  12   2  10      302.21      321.49     16.49 o 
  14   2  10      159.18      138.60     16.10 o 
  16   2  10        4.46       -4.02     14.15 o 
  18   2  10       52.03       73.57     18.74 o 
  20   2  10     4802.87     4608.03     93.21 o 
  22   2  10      340.11      299.22     27.74 o 
  24   2  10     1062.88      945.72     47.37 o 
 -27   3  10      184.57      203.18     35.01 o 
 -25   3  10     1486.64     1566.29     55.55 o 
 -23   3  10      103.82       78.13     24.54 o 
 -21   3  10      215.24      222.87     31.95 o 
 -19   3  10     2430.17     2378.49     57.59 o 
 -17   3  10     1637.29     1517.84     38.79 o 
 -15   3  10     2013.64     1868.13     39.66 o 
 -13   3  10        2.13        8.75     10.15 o 
 -11   3  10      780.39      767.66     22.76 o 
  -9   3  10     4270.79     3998.74     59.98 o 
  -7   3  10     2908.83     2919.16     50.67 o 
  -5   3  10     1098.87     1104.06     21.94 o 
  -3   3  10     7563.54     6995.71     79.13 o 
  -1   3  10        6.05        6.06      6.88 o 
   1   3  10      983.41      906.73     15.82 o 
   3   3  10     4880.62     4442.47     55.28 o 
   5   3  10        5.18       -3.35      7.92 o 
   7   3  10     5721.83     5423.59     73.20 o 
   9   3  10      562.19      534.04     17.20 o 
  11   3  10      425.97      337.27     15.79 o 
  13   3  10      229.50      216.73     14.91 o 
  15   3  10     2544.47     2339.84     51.51 o 
  17   3  10       29.09       24.02     17.05 o 
  19   3  10      152.78      121.92     26.25 o 
  21   3  10       23.98        7.46     25.33 o 
  23   3  10        4.43       21.49     27.74 o 
 -26   4  10       29.14       24.00     31.83 o 
 -24   4  10      270.16      218.94     32.07 o 
 -22   4  10      180.39      162.71     23.35 o 
 -20   4  10      303.13      333.44     25.86 o 
 -18   4  10     2541.32     2525.88     52.78 o 
 -16   4  10      261.40      306.77     17.77 o 
 -14   4  10       94.86       93.06     13.48 o 
 -12   4  10      601.81      551.45     19.02 o 
 -10   4  10     3170.44     2799.41     48.01 o 
  -8   4  10     2384.07     2329.71     41.97 o 
  -6   4  10       10.94       -0.55      8.76 o 
  -4   4  10      244.81      193.92     10.89 o 
  -2   4  10     2123.84     1988.13     30.04 o 
   0   4  10     1484.81     1329.51     21.09 o 
   2   4  10     7515.90     6937.02     75.91 o 
   4   4  10     5200.00     4965.28     61.62 o 
   6   4  10     1834.97     1583.32     32.47 o 
   8   4  10      812.25      780.99     24.29 o 
  10   4  10      117.65       76.11     15.99 o 
  12   4  10      117.56       81.55     17.17 o 
  14   4  10       51.58       79.33     18.89 o 
  16   4  10      365.35      378.12     22.29 o 
  18   4  10        4.69      -29.50     22.01 o 
  20   4  10       61.72       37.15     22.71 o 
  22   4  10       18.45       11.70     23.85 o 
 -25   5  10      153.36      124.59     29.71 o 
 -23   5  10      236.86      227.82     29.92 o 
 -21   5  10        7.95      -11.16     21.10 o 
 -19   5  10      407.94      368.12     26.64 o 
 -17   5  10        1.96      -16.08     17.47 o 
 -15   5  10     1030.08     1022.40     38.92 o 
 -13   5  10      313.55      351.39     23.53 o 
 -11   5  10      491.12      440.03     23.28 o 
  -9   5  10      208.24      222.83     19.04 o 
  -7   5  10       22.09       13.27     14.98 o 
  -5   5  10      914.63      910.46     27.73 o 
  -3   5  10      505.62      574.40     38.42 o 
  -1   5  10     2890.40     2792.65     46.40 o 
   1   5  10      513.45      450.31     16.98 o 
   3   5  10       21.38       23.83     14.06 o 
   5   5  10     1197.68     1234.80     39.36 o 
   7   5  10      475.25      437.54     27.65 o 
   9   5  10     1267.00     1312.04     50.56 o 
  11   5  10       34.52       24.13     20.12 o 
  13   5  10      355.24      371.15     29.35 o 
  15   5  10     1211.59     1269.10     43.12 o 
  17   5  10      216.09      179.33     26.26 o 
  19   5  10      468.53      460.71     31.75 o 
  21   5  10      300.18      379.67     87.42 o 
 -22   6  10      183.74      185.31     32.02 o 
 -20   6  10      158.11      167.14     25.21 o 
 -18   6  10        1.11        3.05     22.89 o 
 -16   6  10       60.95       62.00     19.38 o 
 -14   6  10      312.74      304.40     25.01 o 
 -12   6  10        2.10       25.74     18.75 o 
 -10   6  10      195.97      211.00     23.49 o 
  -8   6  10      166.62      170.44     22.29 o 
  -6   6  10     1652.27     1555.39     54.21 o 
  -4   6  10     1456.38     1529.18     42.49 o 
  -2   6  10      200.44      215.97     18.00 o 
   0   6  10      148.06      157.40     15.89 o 
   2   6  10       27.36       44.72     16.64 o 
   4   6  10      364.58      328.28     25.82 o 
   6   6  10      544.35      504.22     27.70 o 
   8   6  10      650.71      679.63     34.83 o 
  10   6  10      161.56      137.18     19.43 o 
  12   6  10      235.70      222.53     23.09 o 
  14   6  10        5.55       -7.16     20.44 o 
  16   6  10       55.78       25.93     22.36 o 
  18   6  10      326.65      318.14     69.52 o 
 -19   7  10       13.32      -30.18     28.08 o 
 -17   7  10      811.08      767.27     44.97 o 
 -15   7  10      547.00      614.93     40.60 o 
 -13   7  10     1371.33     1403.05     84.74 o 
 -11   7  10       12.21       27.61     21.54 o 
  -9   7  10       52.55       52.56     18.15 o 
  -7   7  10      839.31      748.13     34.38 o 
  -5   7  10        7.63       14.21     15.76 o 
  -3   7  10      594.54      633.27     26.67 o 
  -1   7  10      298.84      316.12     23.75 o 
   1   7  10        0.39       -6.50     15.41 o 
   3   7  10      762.22      817.59     31.82 o 
   5   7  10     1192.91     1156.15     39.64 o 
   7   7  10        6.30       47.34     20.98 o 
   9   7  10      184.09      237.06     34.89 o 
  11   7  10        0.12       -0.21     25.43 o 
  13   7  10       83.43       28.55     24.09 o 
 -12   8  10      125.27      162.52     32.98 o 
 -10   8  10     1117.21     1081.53     44.10 o 
  -8   8  10      453.97      505.70     42.42 o 
  -6   8  10      258.13      239.79     27.27 o 
  -4   8  10      233.37      262.39     28.36 o 
  -2   8  10     1401.66     1425.27     53.27 o 
   0   8  10      194.54      181.02     27.09 o 
   2   8  10     1932.27     2145.47     87.09 o 
   4   8  10      319.79      278.47     33.23 o 
   6   8  10      246.00      217.80     29.52 o 
   8   8  10       76.16       76.39     26.54 o 
 -29   1  11       21.60       37.26     29.93 o 
 -27   1  11       32.59       48.83     28.15 o 
 -25   1  11       22.19       -6.27     27.18 o 
 -23   1  11      755.31      805.87     65.57 o 
 -21   1  11       47.16       56.49     26.80 o 
 -19   1  11      517.70      538.51     24.51 o 
 -17   1  11      330.65      327.06     21.43 o 
 -15   1  11     1262.13     1174.94     43.51 o 
 -13   1  11        0.25       15.95     11.45 o 
 -11   1  11     1173.65     1149.42     32.11 o 
  -9   1  11      360.28      475.36     21.81 o 
  -7   1  11      149.79      103.91     14.67 o 
  -5   1  11     3232.18     3236.53     55.26 o 
  -3   1  11     2045.48     1957.52     35.54 o 
  -1   1  11      288.92      308.98     12.39 o 
   1   1  11        0.11       14.37      6.64 o 
   3   1  11      386.16      464.72     14.34 o 
   5   1  11      648.28      678.40     19.63 o 
   7   1  11      989.21      950.99     21.48 o 
   9   1  11     2469.54     2574.12     38.33 o 
  11   1  11      922.61      910.26     24.22 o 
  13   1  11       86.63       79.22     12.90 o 
  15   1  11     1788.66     1794.76     60.90 o 
  17   1  11       54.78       18.68     19.19 o 
  19   1  11        1.62      -10.11     18.93 o 
  21   1  11      287.92      275.19     29.14 o 
  23   1  11      329.12      311.71     34.07 o 
 -28   2  11      129.79      130.40     33.76 o 
 -26   2  11      792.55      746.30     45.97 o 
 -24   2  11     1129.89     1117.63     55.69 o 
 -22   2  11       11.69       20.07     21.24 o 
 -20   2  11      742.44      780.79     36.49 o 
 -18   2  11        2.32      -15.55     15.85 o 
 -16   2  11        0.37      -19.35     12.90 o 
 -14   2  11      772.61      692.05     20.06 o 
 -12   2  11     1197.74     1074.15     25.66 o 
 -10   2  11     1743.07     1751.46     42.21 o 
  -8   2  11     1470.66     1191.69     53.48 o 
  -6   2  11     1277.38     1191.99     32.00 o 
  -4   2  11      418.65      559.09     18.37 o 
  -2   2  11        6.13        1.36      8.14 o 
   0   2  11       99.96      130.44      8.18 o 
   2   2  11     3956.22     3523.08     49.01 o 
   4   2  11     1004.64      917.43     21.23 o 
   6   2  11     2747.39     2836.79     56.53 o 
   8   2  11     2457.17     2374.49     41.46 o 
  10   2  11     1114.48     1097.78     25.03 o 
  12   2  11      150.71      148.53     15.46 o 
  14   2  11        2.23      -20.43     14.06 o 
  16   2  11        1.39       -1.59     15.14 o 
  18   2  11     1312.80     1223.32     39.62 o 
  20   2  11     1682.32     1678.46     57.74 o 
  22   2  11      415.49      392.62     38.04 o 
  24   2  11      396.41      357.92     38.71 o 
 -27   3  11      107.38      133.89     32.88 o 
 -25   3  11     1215.67     1302.04     50.26 o 
 -23   3  11      205.75      247.86     29.52 o 
 -21   3  11      320.78      280.56     30.93 o 
 -19   3  11     4675.64     4376.68     85.81 o 
 -17   3  11      713.79      702.64     27.23 o 
 -15   3  11      708.98      681.67     24.47 o 
 -13   3  11       74.41       51.30     12.21 o 
 -11   3  11     4080.29     3652.92     60.85 o 
  -9   3  11      288.74      351.42     18.02 o 
  -7   3  11     3912.10     3717.23     61.75 o 
  -5   3  11       12.18       -6.28      8.88 o 
  -3   3  11     3168.24     2896.81     38.79 o 
  -1   3  11      413.05      487.48     13.53 o 
   1   3  11     1587.14     1463.49     22.20 o 
   3   3  11     5844.73     5661.01     74.37 o 
   5   3  11     1892.77     1809.90     30.82 o 
   7   3  11     6003.84     6146.24     84.09 o 
   9   3  11      205.01      172.21     16.99 o 
  11   3  11     1221.40     1105.03     30.89 o 
  13   3  11     2330.64     2178.32     44.03 o 
  15   3  11      837.08      893.07     34.97 o 
  17   3  11        8.36       -6.37     20.39 o 
  19   3  11      242.98      235.91     31.28 o 
  21   3  11       67.38       14.45     23.06 o 
  23   3  11      122.57       95.50     29.76 o 
 -26   4  11      317.14      261.62     37.54 o 
 -24   4  11     2879.36     2726.60     79.07 o 
 -22   4  11     1077.49     1013.83     39.31 o 
 -20   4  11     2531.95     2435.83     64.26 o 
 -18   4  11     1359.36     1289.24     41.01 o 
 -16   4  11      245.45      270.11     19.26 o 
 -14   4  11      520.19      485.46     22.46 o 
 -12   4  11      251.62      265.75     17.15 o 
 -10   4  11     2039.37     1882.66     42.96 o 
  -8   4  11      318.62      334.43     17.06 o 
  -6   4  11      419.29      329.08     13.67 o 
  -4   4  11     3432.20     3145.70     43.91 o 
  -2   4  11      138.27      128.88      9.36 o 
   0   4  11       45.56       31.72      9.12 o 
   2   4  11    21320.75    20329.53    215.14 o 
   4   4  11     1020.95     1021.53     26.37 o 
   6   4  11      629.99      530.21     19.98 o 
   8   4  11     6841.82     6593.48    111.66 o 
  10   4  11      444.65      508.09     24.35 o 
  12   4  11      219.57      263.21     23.64 o 
  14   4  11     3343.48     3483.48     72.75 o 
  16   4  11      101.25       81.41     21.48 o 
  18   4  11      342.61      383.19     31.66 o 
  20   4  11      862.46      870.88     44.87 o 
 -25   5  11     1338.61     1228.51     56.25 o 
 -23   5  11       99.26       68.28     25.96 o 
 -21   5  11       24.35       28.83     23.93 o 
 -19   5  11     1612.02     1459.94     56.82 o 
 -17   5  11      246.30      268.06     22.24 o 
 -15   5  11        1.05        8.47     18.06 o 
 -13   5  11     3288.95     3198.01     71.77 o 
 -11   5  11      161.28      225.47     22.03 o 
  -9   5  11       63.20       99.96     19.42 o 
  -7   5  11      945.84      870.59     33.19 o 
  -5   5  11     2600.25     2438.93     52.63 o 
  -3   5  11     5642.26     5401.74     91.24 o 
  -1   5  11     2214.49     2014.52     39.05 o 
   1   5  11     3836.57     3576.25     66.31 o 
   3   5  11      452.64      397.69     21.58 o 
   5   5  11     2488.86     2342.48     58.06 o 
   7   5  11     1939.65     2029.55     55.25 o 
   9   5  11     2287.02     2271.50     62.30 o 
  11   5  11      751.19      743.17     34.12 o 
  13   5  11     5779.83     5579.44    121.69 o 
  15   5  11     2284.92     2457.30     65.77 o 
  17   5  11       93.87      100.89     24.41 o 
  19   5  11       77.48       59.45     24.66 o 
 -22   6  11      694.74      641.67     48.71 o 
 -20   6  11     1198.29     1134.79     48.25 o 
 -18   6  11      654.96      560.41     39.10 o 
 -16   6  11        9.70       -6.85     20.90 o 
 -14   6  11      373.14      377.95     32.38 o 
 -12   6  11      387.13      478.89     31.21 o 
 -10   6  11      355.78      395.07     28.61 o 
  -8   6  11        0.19      -19.79     18.63 o 
  -6   6  11     1113.02     1138.44     41.00 o 
  -4   6  11     1590.92     1697.21     58.46 o 
  -2   6  11      294.39      309.57     23.18 o 
   0   6  11       40.15       58.49     17.35 o 
   2   6  11     2852.74     2966.58     66.96 o 
   4   6  11      777.37      708.06     31.31 o 
   6   6  11     1580.19     1648.50     50.93 o 
   8   6  11     1547.37     1506.49     47.42 o 
  10   6  11      167.65      205.90     23.17 o 
  12   6  11      119.78       62.18     25.18 o 
  14   6  11     1961.86     1892.05     61.03 o 
  16   6  11      675.85      613.79     40.46 o 
 -17   7  11     1188.20     1219.85     55.42 o 
 -15   7  11      215.53      169.37     30.99 o 
 -13   7  11     1885.38     1933.28     65.59 o 
 -11   7  11      615.22      555.88     35.55 o 
  -9   7  11      442.11      437.34     27.61 o 
  -7   7  11       64.73       59.15     18.21 o 
  -5   7  11      236.54      258.93     22.48 o 
  -3   7  11     2061.99     2063.88     53.47 o 
  -1   7  11     1284.34     1287.68     42.30 o 
   1   7  11     1080.86     1158.45     41.03 o 
   3   7  11     1810.43     1783.20     52.04 o 
   5   7  11        3.61       -8.00     20.47 o 
   7   7  11     3072.31     3264.60     75.07 o 
   9   7  11     1394.51     1380.17     51.48 o 
  11   7  11       39.35       46.95     25.02 o 
  13   7  11      247.48      173.99     29.07 o 
 -12   8  11      576.23      603.41     39.86 o 
 -10   8  11      416.40      373.62     34.79 o 
  -8   8  11      505.31      509.09     33.39 o 
  -6   8  11        5.65       -2.31     22.83 o 
  -4   8  11     1161.96     1042.92     49.79 o 
  -2   8  11      321.35      294.78     32.93 o 
   0   8  11       44.07        2.27     23.91 o 
   2   8  11     4763.77     4921.52    128.22 o 
   4   8  11       24.95      -10.42     24.66 o 
   6   8  11      234.38      223.31     29.08 o 
 -30   0  12     1517.97     1558.48     91.14 o 
 -28   0  12     2641.80     2448.89    109.65 o 
 -26   0  12     4051.88     4252.25    148.61 o 
 -24   0  12      165.16      143.06     39.07 o 
 -20   0  12     3001.36     3201.01    125.34 o 
 -18   0  12      232.53      264.77     33.72 o 
 -16   0  12       20.39       42.46     24.98 o 
 -14   0  12     9671.37     9278.64    324.82 o 
 -12   0  12     1396.77     1494.93     54.08 o 
 -10   0  12      686.61      584.86     40.38 o 
  -8   0  12        7.97       14.91     15.45 o 
  -6   0  12     1839.68     1659.48     42.81 o 
  -4   0  12      608.15      893.33     30.17 o 
  -2   0  12     1991.04     1794.34     43.89 o 
   0   0  12     9147.83     9570.52    171.82 o 
   2   0  12     1938.57     1993.17     56.04 o 
   4   0  12     1537.36     1777.48     52.42 o 
   6   0  12     4392.23     4142.10     93.81 o 
   8   0  12     1033.78      925.19     39.84 o 
  10   0  12     6294.81     6157.10    127.69 o 
  12   0  12     1948.51     2062.11     68.42 o 
  14   0  12     9169.60     9247.85    237.86 o 
  16   0  12     2454.88     2528.21     83.64 o 
  18   0  12      437.43      443.18     38.39 o 
  20   0  12     3886.61     3866.22    137.30 o 
  22   0  12        5.73        0.39     34.38 o 
  24   0  12        4.39      -50.94     33.96 o 
 -29   1  12        1.91      -23.86     28.51 o 
 -27   1  12     3547.04     3461.78     93.24 o 
 -25   1  12     2355.88     2448.51     79.62 o 
 -23   1  12      315.14      318.10     28.51 o 
 -21   1  12     1276.20     1351.93    167.98 o 
 -19   1  12     2779.64     2221.49    196.42 o 
 -17   1  12      229.63      217.83     21.91 o 
 -15   1  12     6394.19     6222.66    130.63 o 
 -13   1  12      501.39      456.38     22.38 o 
 -11   1  12       52.59       49.17     13.16 o 
  -9   1  12    11094.70    11183.07    178.88 o 
  -7   1  12     2926.85     2781.72     52.68 o 
  -5   1  12     5971.78     6016.95     94.98 o 
  -3   1  12       63.72       63.07     10.17 o 
  -1   1  12      332.29      389.90     14.66 o 
   1   1  12     4442.28     4136.78     57.76 o 
   3   1  12       81.84       88.02     10.09 o 
   5   1  12     2706.76     2672.37     44.49 o 
   7   1  12     6453.69     6355.58     87.57 o 
   9   1  12      563.77      547.92     19.12 o 
  11   1  12     5161.14     5050.60     75.45 o 
  13   1  12     3223.00     3135.05     60.38 o 
  15   1  12       39.32       15.32     18.18 o 
  17   1  12      293.34      289.81     25.90 o 
  19   1  12     2264.53     2167.83     66.12 o 
  21   1  12       96.04       58.98     24.19 o 
  23   1  12      643.35      504.24     36.84 o 
 -28   2  12        2.82        9.04     30.89 o 
 -26   2  12      737.68      827.67     47.94 o 
 -24   2  12       73.97       56.26     23.15 o 
 -22   2  12     1047.04     1036.02     68.69 o 
 -20   2  12     7182.28     7426.75    205.75 o 
 -18   2  12      757.74      786.96     30.45 o 
 -16   2  12        0.06        1.60     14.17 o 
 -14   2  12    15667.62    14406.97    248.37 o 
 -12   2  12     4537.66     3915.97     73.40 o 
 -10   2  12      103.39      100.42     16.15 o 
  -8   2  12     3746.25     3607.61     80.90 o 
  -6   2  12      232.48      249.12     16.49 o 
  -4   2  12      880.70      911.71     28.60 o 
  -2   2  12     4347.52     3727.82     61.23 o 
   0   2  12      470.32      449.49     14.09 o 
   2   2  12     1319.08     1234.64     22.46 o 
   4   2  12      659.92      675.12     18.78 o 
   6   2  12     2315.35     2304.87     46.39 o 
   8   2  12     3578.25     3485.75     58.01 o 
  10   2  12     1156.60     1136.34     30.26 o 
  12   2  12     9702.79     9653.18    179.10 o 
  14   2  12      383.38      394.99     25.21 o 
  16   2  12      353.51      313.07     24.07 o 
  18   2  12     1614.51     1536.81     53.75 o 
  20   2  12      494.08      476.64     38.92 o 
  22   2  12      165.67      155.30     33.21 o 
 -27   3  12      198.79      182.69     35.08 o 
 -25   3  12     1404.09     1487.02     56.20 o 
 -23   3  12      215.72      253.98     34.71 o 
 -21   3  12      278.95      336.99     31.35 o 
 -19   3  12     2367.33     2215.19     53.10 o 
 -17   3  12       63.36       98.15     16.38 o 
 -15   3  12      689.78      621.15     29.10 o 
 -13   3  12     1796.93     1842.96     43.57 o 
 -11   3  12      109.33      108.76     15.25 o 
  -9   3  12     1560.76     1507.81     44.76 o 
  -7   3  12     1090.34     1072.33     28.92 o 
  -5   3  12     3650.53     3360.05     50.79 o 
  -3   3  12     1390.12     1245.22     23.68 o 
  -1   3  12     4406.79     4132.53     52.20 o 
   1   3  12     1239.17     1191.74     21.79 o 
   3   3  12      118.32      142.14     12.01 o 
   5   3  12       77.28       47.13     12.33 o 
   7   3  12     8902.86     8778.70    132.52 o 
   9   3  12      306.10      295.33     23.48 o 
  11   3  12        8.05       11.76     11.88 o 
  13   3  12     1008.74      946.90     37.80 o 
  15   3  12       38.90       29.45     17.53 o 
  17   3  12       38.95       40.95     25.61 o 
  19   3  12     1860.16     1851.91     69.88 o 
  21   3  12      262.66      240.61     35.47 o 
 -26   4  12      993.87     1086.27     54.81 o 
 -24   4  12       80.38       39.38     24.14 o 
 -22   4  12      250.02      180.92     22.80 o 
 -20   4  12      397.03      415.74     26.70 o 
 -18   4  12       27.12       39.13     18.03 o 
 -16   4  12       56.43       59.29     16.48 o 
 -14   4  12     1615.64     1585.29     40.93 o 
 -12   4  12      125.00      126.72     15.64 o 
 -10   4  12      301.14      302.08     17.83 o 
  -8   4  12      446.07      473.54     22.39 o 
  -6   4  12     1558.76     1393.64     31.36 o 
  -4   4  12        7.34        5.57      9.52 o 
  -2   4  12       15.74       14.96      8.75 o 
   0   4  12     2133.42     2060.86     34.91 o 
   2   4  12      368.81      322.57     16.58 o 
   4   4  12       27.93       18.56     11.31 o 
   6   4  12     3080.36     3111.46     60.73 o 
   8   4  12     1422.39     1422.18     38.47 o 
  10   4  12     1997.69     1913.59     54.65 o 
  12   4  12        1.66      -14.05     19.87 o 
  14   4  12      234.47      245.49     23.97 o 
  16   4  12       75.20       79.72     23.40 o 
  18   4  12        0.14       10.31     26.04 o 
  20   4  12     2234.87     2225.03     90.40 o 
 -23   5  12      545.85      574.99     39.52 o 
 -21   5  12     1691.29     1565.37     50.87 o 
 -19   5  12       31.27       46.87     25.18 o 
 -17   5  12      105.86       99.88     19.36 o 
 -15   5  12      116.04      105.12     19.34 o 
 -13   5  12       18.98       26.80     17.35 o 
 -11   5  12      392.70      430.99     27.80 o 
  -9   5  12     1013.12      970.65     40.51 o 
  -7   5  12      293.09      281.07     29.36 o 
  -5   5  12      182.04      120.07     15.50 o 
  -3   5  12     1224.42     1187.50     33.11 o 
  -1   5  12      295.03      289.60     19.36 o 
   1   5  12     1836.82     1632.66     57.71 o 
   3   5  12       85.29       83.14     16.95 o 
   5   5  12       36.08        0.52     18.76 o 
   7   5  12      975.16      828.57     38.60 o 
   9   5  12       31.93       38.18     23.42 o 
  11   5  12      334.55      341.05     27.00 o 
  13   5  12        7.63        2.33     21.11 o 
  15   5  12      120.80       96.39     25.77 o 
  17   5  12      552.49      544.72     36.69 o 
  19   5  12        5.03      -27.27     54.30 o 
 -20   6  12       68.92       75.15     29.19 o 
 -18   6  12       14.31        3.15     26.73 o 
 -16   6  12       12.83      -24.02     24.74 o 
 -14   6  12       62.36       92.97     27.42 o 
 -12   6  12     2294.73     2248.64     67.71 o 
 -10   6  12       21.47      106.98     22.86 o 
  -8   6  12      295.55      326.80     28.79 o 
  -6   6  12       78.34       90.33     29.57 o 
  -4   6  12      161.11      161.24     26.47 o 
  -2   6  12      704.38      683.66     29.82 o 
   0   6  12       15.34       -5.16     19.62 o 
   2   6  12      458.97      456.55     27.51 o 
   4   6  12      579.98      589.45     30.37 o 
   6   6  12      498.66      497.04     31.12 o 
   8   6  12        7.25       10.39     20.11 o 
  10   6  12       85.28       83.26     21.18 o 
  12   6  12      680.28      701.76     36.62 o 
  14   6  12       80.35       58.25     25.65 o 
  16   6  12        1.61      -31.19     29.23 o 
 -17   7  12        3.74       21.64     28.83 o 
 -15   7  12      424.88      401.90     35.77 o 
 -13   7  12       33.01       -8.88     26.53 o 
 -11   7  12        3.09       -4.45     24.01 o 
  -9   7  12       57.66      152.12     30.70 o 
  -7   7  12     1340.80     1434.89     47.53 o 
  -5   7  12       37.69       28.70     23.41 o 
  -3   7  12       46.21       37.95     22.02 o 
  -1   7  12      109.94       79.19     24.21 o 
   1   7  12      136.72      118.38     25.62 o 
   3   7  12       51.14       63.67     24.55 o 
   5   7  12      697.85      680.75     32.62 o 
   7   7  12      185.30      179.53     24.19 o 
   9   7  12        6.38        6.79     22.68 o 
  11   7  12      400.88      377.58     33.31 o 
 -10   8  12        9.46        9.61     26.46 o 
  -8   8  12       24.41       12.93     22.96 o 
  -6   8  12       76.30       74.46     26.50 o 
  -4   8  12      383.09      395.59     36.43 o 
  -2   8  12        0.41      -23.51     25.15 o 
   0   8  12       34.68       14.06     26.94 o 
   2   8  12     1144.88     1277.11     53.33 o 
   4   8  12       58.09       37.16     23.76 o 
 -29   1  13       17.90       12.56     29.04 o 
 -27   1  13       96.68       80.22     31.93 o 
 -25   1  13       25.40       -9.73     26.76 o 
 -23   1  13      329.65      391.42     37.76 o 
 -21   1  13     2603.17     2385.02    149.87 o 
 -19   1  13       19.25       -7.49     64.94 o 
 -17   1  13      111.16      123.26     20.20 o 
 -15   1  13     1714.71     1639.61     52.08 o 
 -13   1  13       16.19        0.05      9.87 o 
 -11   1  13      363.74      310.32     19.57 o 
  -9   1  13      498.62      575.50     23.92 o 
  -7   1  13        0.92      -13.27      9.96 o 
  -5   1  13     2165.53     2040.12     40.51 o 
  -3   1  13      321.50      336.05     17.33 o 
  -1   1  13      289.42      223.81     14.95 o 
   1   1  13     3506.55     3430.49     50.04 o 
   3   1  13       46.35       73.15     11.33 o 
   5   1  13     5490.04     5347.07     82.11 o 
   7   1  13      245.79      222.49     13.39 o 
   9   1  13      229.99      253.45     18.51 o 
  11   1  13      935.56     1008.30     28.53 o 
  13   1  13       74.17       72.63     18.05 o 
  15   1  13        0.24      -26.55     18.16 o 
  17   1  13      210.54      245.38     24.29 o 
  19   1  13        5.27       -7.92     21.66 o 
  21   1  13      357.30      314.32     31.26 o 
  23   1  13      107.24       64.86     31.34 o 
 -28   2  13      123.22       63.99     34.04 o 
 -26   2  13       99.61      116.41     32.58 o 
 -24   2  13      274.66      279.39     28.01 o 
 -22   2  13      711.68      683.96     80.55 o 
 -20   2  13     1778.58     1886.59     77.75 o 
 -18   2  13      840.49      795.42     31.02 o 
 -16   2  13     1737.83     1741.91     44.84 o 
 -14   2  13     1532.31     1428.64     50.40 o 
 -12   2  13     1375.83     1378.92     35.35 o 
 -10   2  13     2054.82     2014.85     47.21 o 
  -8   2  13     1168.35     1112.30     37.34 o 
  -6   2  13       89.42      104.80     14.69 o 
  -4   2  13     1360.90     1187.33     33.01 o 
  -2   2  13     3045.08     2745.72     52.20 o 
   0   2  13      154.67      129.09      9.22 o 
   2   2  13      148.29      186.75     10.39 o 
   4   2  13      362.32      372.65     15.25 o 
   6   2  13      435.86      415.35     19.51 o 
   8   2  13      235.51      238.17     17.31 o 
  10   2  13       97.83       91.65     14.67 o 
  12   2  13     1040.35     1039.54     41.73 o 
  14   2  13      611.06      557.48     29.61 o 
  16   2  13      129.78      107.00     21.24 o 
  18   2  13      874.49      908.42     48.45 o 
  20   2  13      130.16      110.80     31.30 o 
  22   2  13       23.91       20.95     30.70 o 
 -27   3  13      717.63      718.04     47.40 o 
 -25   3  13      630.16      629.07     38.06 o 
 -23   3  13      964.75      910.76     51.91 o 
 -21   3  13        4.76       38.11     24.46 o 
 -19   3  13      343.49      376.26     23.07 o 
 -17   3  13       67.70       59.48     16.18 o 
 -15   3  13     5915.24     5812.23    100.02 o 
 -13   3  13     3460.32     3099.42     61.00 o 
 -11   3  13     1264.17     1171.60     40.87 o 
  -9   3  13     6188.73     5569.12     98.84 o 
  -7   3  13      453.41      501.25     23.98 o 
  -5   3  13     1815.93     1613.07     34.53 o 
  -3   3  13     3603.34     3343.78     51.44 o 
  -1   3  13      111.08       77.05     10.33 o 
   1   3  13      434.30      462.34     15.31 o 
   3   3  13     1576.23     1354.46     29.40 o 
   5   3  13      256.35      255.20     19.36 o 
   7   3  13     5477.81     5443.15     96.17 o 
   9   3  13      195.73      214.50     21.73 o 
  11   3  13        3.40      -12.66     17.78 o 
  13   3  13      376.68      401.74     30.91 o 
  15   3  13        0.41       11.47     19.64 o 
  17   3  13     1155.31     1003.42     49.26 o 
  19   3  13      633.51      656.83     43.53 o 
  21   3  13      145.15      122.23     38.26 o 
 -26   4  13       16.25       -8.20     26.95 o 
 -24   4  13      130.01       84.62     26.35 o 
 -22   4  13     1550.52     1434.25     47.75 o 
 -20   4  13     2758.65     2571.95     62.29 o 
 -18   4  13     1580.27     1544.10     45.04 o 
 -16   4  13      583.49      657.86     26.94 o 
 -14   4  13     2063.48     1976.03     46.41 o 
 -12   4  13       57.57       46.30     14.64 o 
 -10   4  13     2578.78     2303.73     62.87 o 
  -8   4  13     3297.00     3248.96     72.11 o 
  -6   4  13     1455.24     1301.31     33.41 o 
  -4   4  13     4483.67     4363.89     69.64 o 
  -2   4  13      155.17      156.77     12.26 o 
   0   4  13     1517.79     1404.30     28.21 o 
   2   4  13      193.46      168.03     15.04 o 
   4   4  13      134.08      129.45     16.16 o 
   6   4  13      502.86      480.42     22.97 o 
   8   4  13      834.77      851.62     33.43 o 
  10   4  13       91.25       90.49     23.12 o 
  12   4  13     5666.36     5741.76    148.12 o 
  14   4  13      522.48      533.90     32.48 o 
  16   4  13      256.79      231.12     27.38 o 
  18   4  13     1195.32     1159.97     54.27 o 
  20   4  13       44.65       44.62     39.37 o 
 -23   5  13       57.11       17.46     27.94 o 
 -21   5  13     1510.64     1396.46     49.35 o 
 -19   5  13      730.22      784.39     43.40 o 
 -17   5  13       80.23       47.85     18.93 o 
 -15   5  13     5940.43     5702.55    106.32 o 
 -13   5  13        1.06        6.39     16.49 o 
 -11   5  13       85.76       93.75     26.81 o 
  -9   5  13     4055.69     4030.64     90.91 o 
  -7   5  13     1981.50     1909.50     56.66 o 
  -5   5  13     1170.13      983.31     32.82 o 
  -3   5  13     1811.57     1819.12     51.92 o 
  -1   5  13      127.06      117.59     15.12 o 
   1   5  13       20.74       12.05     21.09 o 
   3   5  13     1657.70     1596.52     47.67 o 
   5   5  13      386.06      409.85     26.93 o 
   7   5  13     1476.70     1420.94     48.39 o 
   9   5  13     1432.59     1437.04     52.75 o 
  11   5  13     1216.13     1325.34     40.86 o 
  13   5  13      995.89      987.33     38.66 o 
  15   5  13       13.28      -11.90     28.24 o 
  17   5  13      157.84      124.96     32.39 o 
 -20   6  13     1115.44     1057.85     52.48 o 
 -18   6  13     1201.34     1109.70     52.33 o 
 -16   6  13     1431.60     1350.04     55.47 o 
 -14   6  13     3336.42     3091.26     84.23 o 
 -12   6  13        5.32       30.04     24.21 o 
 -10   6  13     4576.24     4439.62    120.63 o 
  -8   6  13     2684.43     2752.73     66.64 o 
  -6   6  13      878.74      902.75     46.68 o 
  -4   6  13     1579.79     1502.52     57.21 o 
  -2   6  13     1977.97     1852.43     81.27 o 
   0   6  13      321.15      239.68     25.96 o 
   2   6  13       11.84       -3.19     20.43 o 
   4   6  13      712.74      733.32     36.68 o 
   6   6  13     1055.29     1169.59     43.30 o 
   8   6  13      174.92      163.99     24.00 o 
  10   6  13        9.95        1.05     22.60 o 
  12   6  13     1200.59     1187.29     49.80 o 
  14   6  13       61.97      101.84     28.13 o 
 -17   7  13      444.31      412.25     58.94 o 
 -15   7  13     2024.49     2019.67     69.71 o 
 -13   7  13      221.70      186.79     31.64 o 
 -11   7  13     1152.39     1254.69     50.84 o 
  -9   7  13     3736.45     3501.80    102.35 o 
  -7   7  13      950.19      970.44     58.93 o 
  -5   7  13       11.00        9.81     26.88 o 
  -3   7  13     1686.15     1861.73     68.60 o 
  -1   7  13      113.66       58.28     27.62 o 
   1   7  13      449.46      428.89     32.69 o 
   3   7  13      761.40      870.23     41.71 o 
   5   7  13       25.96       43.23     24.84 o 
   7   7  13      651.78      647.19     36.08 o 
   9   7  13      147.77      146.50     26.10 o 
  11   7  13      229.11      208.57     72.44 o 
  -8   8  13      866.78      958.30     46.99 o 
  -6   8  13       43.58       -0.07     24.84 o 
  -4   8  13     1234.36     1223.84     55.77 o 
  -2   8  13       76.20       54.14     27.93 o 
   0   8  13        2.27      -27.40     26.45 o 
   2   8  13      229.80      180.36     34.77 o 
 -28   0  14      606.73      647.28     61.26 o 
 -26   0  14      147.50      169.90     43.01 o 
 -24   0  14      165.63       77.08     44.36 o 
 -18   0  14       13.85       23.73     24.98 o 
 -16   0  14     2075.63     1957.04    103.66 o 
 -14   0  14      185.03      203.65     31.52 o 
 -12   0  14      886.17      870.01     74.12 o 
 -10   0  14    36085.61    34754.27    818.97 o 
  -8   0  14      574.99      571.87     31.42 o 
  -6   0  14      376.24      396.11     25.66 o 
  -4   0  14    10122.74     9734.18    201.70 o 
  -2   0  14      127.33       85.47     22.00 o 
   0   0  14       76.78      107.01     23.22 o 
   2   0  14     6652.88     6785.67    177.11 o 
   4   0  14      345.76      263.78     31.03 o 
   6   0  14     7470.65     6743.34    194.94 o 
   8   0  14     7077.52     6815.71    171.85 o 
  10   0  14     3592.17     3410.40     99.84 o 
  12   0  14     7968.51     8083.13    237.70 o 
  14   0  14     5200.49     4898.36    157.62 o 
  16   0  14     1248.38     1223.85    103.05 o 
  18   0  14       11.08      -20.13     30.10 o 
  20   0  14      340.44      355.82     45.70 o 
  22   0  14      960.01      805.62     62.29 o 
 -29   1  14      840.03      797.05     46.87 o 
 -27   1  14        4.25       19.44     29.70 o 
 -25   1  14      120.38      107.74     30.55 o 
 -23   1  14      683.83      713.19     49.34 o 
 -21   1  14      510.63      385.91     58.70 o 
 -19   1  14     1294.56     1262.65    118.65 o 
 -17   1  14     4717.64     4000.89    149.20 o 
 -15   1  14     7098.45     6931.90    138.64 o 
 -13   1  14      401.75      396.03     21.44 o 
 -11   1  14       60.50       63.64     14.13 o 
  -9   1  14     7765.00     7347.89    130.74 o 
  -7   1  14        0.75        4.45     10.85 o 
  -5   1  14    13343.05    12967.03    194.78 o 
  -3   1  14     1692.67     1601.09     38.97 o 
  -1   1  14        5.74        1.60     11.15 o 
   1   1  14     5669.12     5438.05     86.86 o 
   3   1  14     4485.21     4067.80     73.34 o 
   5   1  14     3183.38     3054.88     58.43 o 
   7   1  14      495.70      521.73     24.52 o 
   9   1  14     3159.95     3129.97     62.04 o 
  11   1  14      183.95      203.77     17.52 o 
  13   1  14       17.59        7.10     17.58 o 
  15   1  14      245.69      293.74     25.57 o 
  17   1  14     4234.64     4058.47     98.95 o 
  19   1  14        2.07      -15.51     22.12 o 
  21   1  14       68.77       39.86     31.35 o 
 -28   2  14      353.12      442.88     42.39 o 
 -26   2  14      215.20      232.19     34.68 o 
 -24   2  14       80.85       28.77     32.74 o 
 -22   2  14      414.11      466.64     35.20 o 
 -20   2  14        1.54       -5.01     18.52 o 
 -18   2  14     3617.13     3315.31     72.81 o 
 -16   2  14       25.37        2.10     15.95 o 
 -14   2  14       94.28       87.40     22.52 o 
 -12   2  14     3448.05     3228.39     68.47 o 
 -10   2  14    12620.50    12026.30    216.60 o 
  -8   2  14       73.84       68.33     17.18 o 
  -6   2  14      125.23      126.65     16.12 o 
  -4   2  14    12238.28    11707.33    193.92 o 
  -2   2  14     1876.38     1759.70     38.61 o 
   0   2  14     1450.95     1341.15     28.06 o 
   2   2  14     1854.85     1681.85     27.79 o 
   4   2  14      340.66      254.24     15.06 o 
   6   2  14      831.53      805.62     28.48 o 
   8   2  14       49.00       66.23     15.84 o 
  10   2  14     1405.10     1423.80     42.90 o 
  12   2  14      161.89      177.43     19.66 o 
  14   2  14      130.30      121.14     22.13 o 
  16   2  14       78.69       35.51     31.40 o 
  18   2  14      168.90      131.36     31.04 o 
  20   2  14        1.85      -41.06     27.37 o 
 -27   3  14       32.31       13.43     31.13 o 
 -25   3  14      247.68      237.19     32.98 o 
 -23   3  14     1526.46     1464.41     61.15 o 
 -21   3  14      407.89      443.83     32.03 o 
 -19   3  14     1840.88     1828.22     53.13 o 
 -17   3  14     1736.18     1621.33     41.44 o 
 -15   3  14     3254.33     3065.39     64.52 o 
 -13   3  14      654.27      656.63     32.30 o 
 -11   3  14      165.55      180.38     22.06 o 
  -9   3  14     1363.91     1316.73     71.40 o 
  -7   3  14      206.22      182.62     17.89 o 
  -5   3  14     2209.03     1892.87     44.14 o 
  -3   3  14      332.79      356.85     17.00 o 
  -1   3  14      716.05      673.55     19.59 o 
   1   3  14     6821.60     6569.19    104.25 o 
   3   3  14      912.23      929.22     31.72 o 
   5   3  14     1984.48     1871.15     46.96 o 
   7   3  14      669.70      668.08     29.69 o 
   9   3  14       22.50       -6.40     18.34 o 
  11   3  14      192.59      215.06     23.70 o 
  13   3  14       78.47       85.32     22.36 o 
  15   3  14     1252.77     1234.63     48.52 o 
  17   3  14      415.88      465.86     43.71 o 
  19   3  14       12.54       18.88     33.05 o 
 -24   4  14        8.46      -39.01     27.93 o 
 -22   4  14      710.10      615.14     36.86 o 
 -20   4  14      155.03      157.82     23.05 o 
 -18   4  14       29.55        4.87     16.93 o 
 -16   4  14     1295.00     1301.43     40.51 o 
 -14   4  14       69.30       56.40     15.71 o 
 -12   4  14       53.42       36.34     14.73 o 
 -10   4  14     3029.13     2813.16     71.16 o 
  -8   4  14      364.17      348.17     28.50 o 
  -6   4  14      473.58      426.93     23.25 o 
  -4   4  14      696.83      672.87     21.58 o 
  -2   4  14        0.69      -16.28     10.85 o 
   0   4  14     1455.60     1347.40     32.50 o 
   2   4  14     3146.19     3152.82     64.88 o 
   4   4  14      342.33      375.84     22.42 o 
   6   4  14       49.50       42.24     16.77 o 
   8   4  14        3.18      -23.03     20.70 o 
  10   4  14     1005.65      990.17     42.93 o 
  12   4  14      102.34      104.98     23.92 o 
  14   4  14     2046.67     2158.27     62.00 o 
  16   4  14      432.51      460.21     35.22 o 
  18   4  14      120.80      138.50     30.41 o 
 -23   5  14        0.66      -40.98     27.32 o 
 -21   5  14        0.28        0.37     23.21 o 
 -19   5  14       93.25       95.26     27.93 o 
 -17   5  14      694.10      737.67     33.76 o 
 -15   5  14       77.04       93.25     18.52 o 
 -13   5  14      748.58      816.44     35.98 o 
 -11   5  14       47.64       21.70     17.52 o 
  -9   5  14      271.71      231.29     22.94 o 
  -7   5  14      129.27       99.56     22.44 o 
  -5   5  14      620.94      602.12     30.10 o 
  -3   5  14       80.40      103.66     17.00 o 
  -1   5  14      150.47      126.37     18.00 o 
   1   5  14        8.80       16.01     22.12 o 
   3   5  14      105.13       54.40     26.05 o 
   5   5  14      125.18      104.26     22.14 o 
   7   5  14      296.73      362.75     27.87 o 
   9   5  14      733.53      775.06     33.71 o 
  11   5  14      517.45      603.37     31.39 o 
  13   5  14      779.34      834.57     36.50 o 
  15   5  14      230.47      285.58     32.04 o 
  17   5  14      112.26        7.49     72.44 o 
 -20   6  14      167.15      165.58     32.30 o 
 -18   6  14       51.58       53.91     28.12 o 
 -16   6  14        0.77       11.05     25.78 o 
 -14   6  14      288.23      255.12     34.94 o 
 -12   6  14      116.34      128.78     24.43 o 
 -10   6  14      234.87      215.02     29.67 o 
  -8   6  14      267.52      327.12     30.50 o 
  -6   6  14        2.09       36.93     23.63 o 
  -4   6  14     1957.69     1997.32     65.82 o 
  -2   6  14      344.77      346.57     36.27 o 
   0   6  14     2176.01     2322.44     79.38 o 
   2   6  14      272.13      242.58     28.06 o 
   4   6  14      173.08      125.25     27.95 o 
   6   6  14        2.39       -4.33     21.29 o 
   8   6  14       82.76       81.00     24.27 o 
  10   6  14      168.36      155.57     28.91 o 
  12   6  14      570.45      599.15     42.77 o 
  14   6  14       40.70       56.20     73.69 o 
 -15   7  14     1252.00     1212.08     55.55 o 
 -13   7  14      285.46      273.80     33.16 o 
 -11   7  14        0.49       10.49     25.19 o 
  -9   7  14       24.35       18.05     25.11 o 
  -7   7  14      108.57      158.08     33.98 o 
  -5   7  14      779.18      882.02     51.71 o 
  -3   7  14     1767.09     1796.03     72.82 o 
  -1   7  14      241.58      239.08     35.65 o 
   1   7  14        8.15       19.89     26.00 o 
   3   7  14      451.38      441.46     34.68 o 
   5   7  14      133.13       94.22     27.32 o 
   7   7  14      286.73      247.89     32.11 o 
   9   7  14       80.09       78.88     33.00 o 
 -27   1  15       34.38       40.41     30.91 o 
 -25   1  15      200.60      196.24     33.74 o 
 -23   1  15       26.91      -23.85     33.86 o 
 -19   1  15     1049.94     1307.61    147.37 o 
 -17   1  15      749.81      827.89     58.57 o 
 -15   1  15     4695.95     4416.01     82.22 o 
 -13   1  15       55.22       43.25     12.75 o 
 -11   1  15        3.07       -2.26     15.97 o 
  -9   1  15     1098.28     1118.75     32.35 o 
  -7   1  15     4500.48     4219.73     72.89 o 
  -5   1  15      277.71      300.59     16.72 o 
  -3   1  15     2056.59     1893.77     41.95 o 
  -1   1  15       51.64       25.72     12.52 o 
   1   1  15       79.61       73.71     11.48 o 
   3   1  15       90.38       68.55     16.47 o 
   5   1  15      373.66      370.12     25.34 o 
   7   1  15      674.96      697.23     32.08 o 
   9   1  15       81.77       85.77     19.23 o 
  11   1  15       15.81       11.97     16.19 o 
  13   1  15     1223.95     1197.90     47.91 o 
  15   1  15       16.52       -1.98     21.43 o 
  17   1  15     2640.99     2622.93     74.48 o 
  19   1  15      504.56      491.32     47.53 o 
  21   1  15       37.70       47.32     32.46 o 
 -26   2  15      203.83      248.72     35.95 o 
 -24   2  15       15.28       36.64     35.94 o 
 -22   2  15        0.52       40.38     22.26 o 
 -20   2  15      153.16      145.81     29.79 o 
 -18   2  15       63.27       58.44     17.38 o 
 -16   2  15      140.35      175.29     23.49 o 
 -14   2  15        6.60       11.28     19.98 o 
 -12   2  15     1615.97     1592.09     77.33 o 
 -10   2  15     4910.39     4368.19    128.88 o 
  -8   2  15       26.12       16.09     16.00 o 
  -6   2  15      185.13      163.78     17.60 o 
  -4   2  15       38.87       16.65     13.92 o 
  -2   2  15       29.03       33.10     15.05 o 
   0   2  15     8409.61     8527.87    123.36 o 
   2   2  15     6495.43     6131.88     86.80 o 
   4   2  15       19.75        3.46     15.31 o 
   6   2  15       14.05       16.51     16.19 o 
   8   2  15      212.98      229.28     21.75 o 
  10   2  15       29.05       52.75     17.59 o 
  12   2  15        5.68       -4.90     20.34 o 
  14   2  15      788.41      848.58     44.63 o 
  16   2  15      159.31      137.36     33.51 o 
  18   2  15      175.79      240.36     51.18 o 
  20   2  15        0.17        5.16     29.87 o 
 -25   3  15      797.99      814.52     56.98 o 
 -23   3  15       66.99       67.94     31.17 o 
 -21   3  15       81.54      102.20     22.98 o 
 -19   3  15       17.49       34.59     19.38 o 
 -17   3  15     1255.14     1181.00     36.71 o 
 -15   3  15      315.70      306.26     21.75 o 
 -13   3  15      346.34      282.89     19.49 o 
 -11   3  15      128.50      110.88     20.90 o 
  -9   3  15     1173.00     1231.89     54.62 o 
  -7   3  15     1298.77     1132.63     45.50 o 
  -5   3  15    15176.56    14437.93    264.22 o 
  -3   3  15     1031.39     1087.04     33.08 o 
  -1   3  15        6.21      -14.70     13.42 o 
   1   3  15     1546.13     1556.84     41.11 o 
   3   3  15     1329.97     1355.02     39.37 o 
   5   3  15      680.95      734.57     30.39 o 
   7   3  15     1989.25     2006.37     56.33 o 
   9   3  15       60.15      105.76     23.55 o 
  11   3  15      249.29      258.50     27.00 o 
  13   3  15      293.12      336.17     28.62 o 
  15   3  15       77.86      118.60     26.65 o 
  17   3  15      147.56      145.30     41.10 o 
  19   3  15      417.60      460.34     62.73 o 
 -24   4  15        0.03        5.18     34.60 o 
 -22   4  15      107.95       84.95     28.03 o 
 -20   4  15     1000.29     1004.65     39.31 o 
 -18   4  15      492.65      436.01     27.01 o 
 -16   4  15      555.01      601.68     28.63 o 
 -14   4  15      806.80      722.96     28.05 o 
 -12   4  15      132.05      140.56     18.88 o 
 -10   4  15     4317.59     4223.65     95.57 o 
  -8   4  15      389.77      327.71     28.98 o 
  -6   4  15     1195.99     1141.72     42.30 o 
  -4   4  15     2019.47     1974.10     45.71 o 
  -2   4  15       64.41       82.96     14.36 o 
   0   4  15     3275.12     3217.32     62.46 o 
   2   4  15     2417.31     2489.52     61.66 o 
   4   4  15       27.45       28.41     16.11 o 
   6   4  15     2600.80     2744.42     64.15 o 
   8   4  15     2485.74     2689.69     68.89 o 
  10   4  15       17.03       24.89     24.01 o 
  12   4  15       88.43       66.42     25.11 o 
  14   4  15      534.42      455.45     31.27 o 
  16   4  15        6.19        8.08     25.44 o 
  18   4  15      633.77      503.31    101.16 o 
 -21   5  15      851.36      901.97     43.72 o 
 -19   5  15       59.03       23.02     27.31 o 
 -17   5  15     1566.78     1599.55     54.75 o 
 -15   5  15      124.49       96.35     22.61 o 
 -13   5  15        4.25        5.73     16.64 o 
 -11   5  15     1053.37     1166.92     41.57 o 
  -9   5  15      936.15      926.10     44.99 o 
  -7   5  15       32.39       40.54     21.12 o 
  -5   5  15     7275.19     6844.51    181.05 o 
  -3   5  15     1316.45     1106.51     54.70 o 
  -1   5  15       76.04       44.63     31.31 o 
   1   5  15     1823.16     1980.79     69.00 o 
   3   5  15       71.69       18.61     29.11 o 
   5   5  15     1290.58     1357.68     48.83 o 
   7   5  15     3043.70     3130.57     78.80 o 
   9   5  15     1085.65     1113.00     43.73 o 
  11   5  15     1062.64     1081.08     63.34 o 
  13   5  15     2439.07     2602.06     77.82 o 
  15   5  15      154.12      142.84     32.18 o 
 -18   6  15      116.27       60.05     29.64 o 
 -16   6  15       31.36       26.84     28.19 o 
 -14   6  15        0.68       24.12     23.41 o 
 -12   6  15     1140.97     1284.70     53.60 o 
 -10   6  15     2143.10     2189.60     73.41 o 
  -8   6  15        3.18      -37.23     24.82 o 
  -6   6  15     1567.49     1623.85     77.82 o 
  -4   6  15     2113.24     2271.07     80.38 o 
  -2   6  15      713.59      720.59     42.25 o 
   0   6  15     2450.73     2640.18     93.55 o 
   2   6  15     2491.97     2646.86     79.36 o 
   4   6  15        1.62      -33.31     22.21 o 
   6   6  15     1926.79     2074.04     63.35 o 
   8   6  15     2027.66     2463.33    118.75 o 
  10   6  15       22.06      -26.13     25.68 o 
  12   6  15      108.55      111.89     31.16 o 
 -13   7  15      122.84      135.38     31.28 o 
 -11   7  15     1982.94     2038.89     87.45 o 
  -9   7  15      194.03      272.71     38.70 o 
  -7   7  15        6.87      -34.47     29.76 o 
  -5   7  15     1346.49     1256.03     70.40 o 
  -3   7  15      804.81      854.76     52.35 o 
  -1   7  15        4.39      -22.21     27.07 o 
   1   7  15     4530.86     4932.86    122.80 o 
   3   7  15      564.87      591.10     42.52 o 
   5   7  15        5.63       15.59     30.85 o 
   7   7  15      104.06      101.71     33.77 o 
 -28   0  16      829.70      802.23     64.95 o 
 -26   0  16        3.63        6.78     44.81 o 
 -24   0  16      898.45      938.11    115.52 o 
 -18   0  16      918.39      861.75    129.89 o 
 -16   0  16       59.37       38.25     21.18 o 
 -14   0  16     3064.09     3052.63     93.22 o 
 -12   0  16      174.39      176.19     35.81 o 
 -10   0  16       52.85       91.27     31.79 o 
  -8   0  16     5410.07     5187.16    186.31 o 
  -6   0  16     1124.09     1207.23    124.89 o 
  -4   0  16     3279.98     3295.86    152.37 o 
  -2   0  16      855.91      826.91     57.22 o 
   0   0  16     3309.24     3149.02    126.72 o 
   2   0  16      109.95       99.08     40.59 o 
   4   0  16      150.87      207.97     38.41 o 
   6   0  16     3401.64     3373.24    122.15 o 
   8   0  16     1606.27     1477.05     74.57 o 
  10   0  16     1575.59     1527.85     62.87 o 
  12   0  16     2799.78     2747.87    102.12 o 
  14   0  16      860.86      861.24     69.31 o 
  16   0  16      737.99      751.14     64.76 o 
  18   0  16      522.60      584.94     53.46 o 
  20   0  16      868.21      870.51    119.27 o 
 -27   1  16     3678.41     3822.43    111.21 o 
 -25   1  16     2118.18     2111.72     76.13 o 
 -23   1  16      111.47      147.82     39.22 o 
 -21   1  16        1.10        8.74     73.69 o 
 -19   1  16      158.40       71.40     66.58 o 
 -17   1  16      129.63      165.08     35.15 o 
 -15   1  16    10573.21    10135.38    215.23 o 
 -13   1  16     1274.85     1194.71     49.91 o 
 -11   1  16       70.78       43.34     22.13 o 
  -9   1  16      673.08      630.47     28.14 o 
  -7   1  16       85.84       87.74     14.92 o 
  -5   1  16    11995.18    11369.85    197.40 o 
  -3   1  16        9.41      -18.00     12.43 o 
  -1   1  16      547.18      656.00     31.48 o 
   1   1  16      365.20      424.52     27.88 o 
   3   1  16       31.28       31.06     23.44 o 
   5   1  16     4036.07     3947.30     87.55 o 
   7   1  16     7361.88     7513.26    145.38 o 
   9   1  16       43.47       18.98     22.53 o 
  11   1  16     3599.39     3494.59     86.17 o 
  13   1  16      933.44     1039.75     46.46 o 
  15   1  16      101.87      109.95     26.64 o 
  17   1  16        3.11       -9.29     33.98 o 
  19   1  16     1987.80     2015.74     86.32 o 
 -26   2  16     1689.38     1831.10     72.50 o 
 -24   2  16     1173.11     1240.07     75.89 o 
 -22   2  16     1546.28     1531.22     81.93 o 
 -20   2  16     5287.67     4775.76    114.26 o 
 -18   2  16        2.45       -4.09     15.77 o 
 -16   2  16      664.05      616.03     35.09 o 
 -14   2  16       55.72       34.13     17.84 o 
 -12   2  16     2312.37     2228.22     77.70 o 
 -10   2  16     1402.67     1414.14     72.24 o 
  -8   2  16      420.18      479.98     31.12 o 
  -6   2  16      703.71      723.81     31.85 o 
  -4   2  16     2476.96     2136.24     69.69 o 
  -2   2  16        0.09        1.50     14.81 o 
   0   2  16    30029.79    27976.18    469.08 o 
   2   2  16      950.84      925.07     41.11 o 
   4   2  16      418.94      348.07     22.72 o 
   6   2  16     2088.93     2129.05     56.92 o 
   8   2  16      413.33      409.91     26.65 o 
  10   2  16       40.75       37.14     18.14 o 
  12   2  16     4030.78     4092.88     94.55 o 
  14   2  16      169.71      183.31     33.68 o 
  16   2  16      231.17      221.69     41.37 o 
  18   2  16      905.78     1007.73     69.06 o 
 -25   3  16       48.70       35.92     32.44 o 
 -23   3  16      332.40      295.46     30.22 o 
 -21   3  16      955.43     1029.93     45.93 o 
 -19   3  16       13.92       -5.91     20.79 o 
 -17   3  16       22.51       44.18     19.12 o 
 -15   3  16     2349.52     2277.59     52.54 o 
 -13   3  16     1588.67     1372.92     39.86 o 
 -11   3  16      671.83      753.05     36.61 o 
  -9   3  16     1007.46     1024.05     50.86 o 
  -7   3  16      100.62       35.20     22.27 o 
  -5   3  16     2397.75     2447.00     81.02 o 
  -3   3  16      251.21      251.66     21.89 o 
  -1   3  16      204.06      275.57     23.66 o 
   1   3  16      982.79     1028.25     44.68 o 
   3   3  16      757.31      737.98     32.62 o 
   5   3  16     1854.70     1759.36     52.03 o 
   7   3  16      582.57      580.59     33.49 o 
   9   3  16      391.32      314.67     30.04 o 
  11   3  16     1177.44     1253.61     64.04 o 
  13   3  16      418.88      396.55     30.23 o 
  15   3  16       72.99       49.97     33.25 o 
  17   3  16      158.76      159.79     41.85 o 
 -24   4  16       79.29       24.46     34.90 o 
 -22   4  16      325.92      307.29     32.04 o 
 -20   4  16      440.12      402.20     30.83 o 
 -18   4  16      551.70      549.42     30.13 o 
 -16   4  16      844.18      825.74     34.03 o 
 -14   4  16      465.57      522.06     28.01 o 
 -12   4  16      409.27      461.15     26.48 o 
 -10   4  16      364.75      366.70     31.93 o 
  -8   4  16      582.30      516.68     34.22 o 
  -6   4  16       17.41        7.24     19.76 o 
  -4   4  16        3.96        7.19     15.24 o 
  -2   4  16      234.03      244.20     17.34 o 
   0   4  16      592.67      606.00     26.64 o 
   2   4  16        0.16        5.56     15.85 o 
   4   4  16       36.80       11.65     17.02 o 
   6   4  16     1864.82     2058.69     59.94 o 
   8   4  16        0.46      -24.12     20.81 o 
  10   4  16        3.21       -3.27     21.75 o 
  12   4  16      132.98      103.29     24.29 o 
  14   4  16        9.17        5.57     22.38 o 
  16   4  16       56.77       40.92     29.41 o 
 -21   5  16      232.91      229.79     29.75 o 
 -19   5  16       36.98       -2.83     22.94 o 
 -17   5  16       60.05       67.70     27.04 o 
 -15   5  16        7.49       -4.01     19.52 o 
 -13   5  16      447.87      485.12     30.30 o 
 -11   5  16      248.04      242.11     25.17 o 
  -9   5  16      408.04      405.51     33.36 o 
  -7   5  16      227.99      178.34     25.02 o 
  -5   5  16      322.97      370.97     24.82 o 
  -3   5  16       56.40       39.97     21.33 o 
  -1   5  16       13.97        1.43     23.96 o 
   1   5  16      130.29      125.80     23.74 o 
   3   5  16      659.10      637.93     34.52 o 
   5   5  16       11.51       22.97     22.70 o 
   7   5  16      246.31      234.53     28.38 o 
   9   5  16       52.07       39.26     26.17 o 
  11   5  16      224.86      209.20     32.37 o 
  13   5  16       27.29       47.97     29.03 o 
 -18   6  16       22.67      -23.25     26.91 o 
 -16   6  16       45.40       36.32     24.25 o 
 -14   6  16       50.75       22.37     27.06 o 
 -12   6  16      128.43      153.61     29.49 o 
 -10   6  16      315.53      308.91     35.22 o 
  -8   6  16        4.53      -24.76     25.79 o 
  -6   6  16      240.94      233.73     41.11 o 
  -4   6  16      143.76       94.99     30.89 o 
  -2   6  16       11.51       36.95     26.32 o 
   0   6  16       74.91      115.22     28.50 o 
   2   6  16       64.71       56.31     27.65 o 
   4   6  16       24.55       29.89     27.73 o 
   6   6  16        0.08       -8.42     23.37 o 
   8   6  16       12.20      -16.91     38.40 o 
  10   6  16      228.00      230.04     36.64 o 
 -11   7  16       80.06       86.86     30.19 o 
  -9   7  16       10.26       49.77     33.23 o 
  -7   7  16        2.99      -22.15     31.24 o 
  -5   7  16      177.95      148.21     35.01 o 
  -3   7  16       10.79      -15.25     33.58 o 
  -1   7  16        0.51      -18.93     28.49 o 
   1   7  16      211.93      205.88     33.69 o 
   3   7  16       28.78       31.92     29.09 o 
   5   7  16      675.99      674.44     75.50 o 
 -27   1  17      471.73      462.66     42.22 o 
 -25   1  17      152.85      172.41     39.37 o 
 -23   1  17      602.87      684.19     71.84 o 
 -21   1  17        6.74        0.43     39.86 o 
 -19   1  17       39.94      -15.15     28.11 o 
 -17   1  17     2502.89     2504.29     90.79 o 
 -15   1  17     1704.30     1679.41     55.42 o 
 -13   1  17     1790.93     1668.11     82.38 o 
 -11   1  17       14.50       -3.01     15.85 o 
  -9   1  17       87.84       66.64     16.50 o 
  -7   1  17       20.45       19.64     13.64 o 
  -5   1  17     2016.06     2213.40     52.02 o 
  -3   1  17       83.63       73.92     15.55 o 
  -1   1  17       65.37      107.29     20.53 o 
   1   1  17     1313.83     1304.88     47.70 o 
   3   1  17     1653.15     1527.64     49.18 o 
   5   1  17       12.85        6.32     19.00 o 
   7   1  17     1308.51     1373.45     51.37 o 
   9   1  17      154.41       88.46     26.00 o 
  11   1  17      148.98      113.40     26.89 o 
  13   1  17       35.98       49.46     29.10 o 
  15   1  17     2097.78     2055.73     93.17 o 
  17   1  17      129.73      183.44     40.25 o 
  19   1  17      292.96      316.09     46.67 o 
 -26   2  17      249.46      194.61     39.36 o 
 -24   2  17        0.15      -43.79     29.19 o 
 -22   2  17     1334.87     1308.50     55.67 o 
 -20   2  17     1616.89     1571.30     59.65 o 
 -18   2  17      408.98      371.69     24.35 o 
 -16   2  17       87.36       78.12     19.80 o 
 -14   2  17       39.61       14.83     17.74 o 
 -12   2  17       89.55       61.79     24.16 o 
 -10   2  17     1748.72     1673.79     80.19 o 
  -8   2  17      162.59      134.81     28.31 o 
  -6   2  17      406.49      380.43     28.93 o 
  -4   2  17       52.57       40.03     28.86 o 
  -2   2  17       28.85        9.96     22.87 o 
   0   2  17      942.54      933.82     43.47 o 
   2   2  17       24.21        6.51     19.25 o 
   4   2  17      102.05      104.78     21.91 o 
   6   2  17      262.52      281.34     26.67 o 
   8   2  17       27.88       36.81     19.13 o 
  10   2  17      855.16     1006.05     40.89 o 
  12   2  17      936.16      992.66     49.31 o 
  14   2  17      263.48      290.78     43.26 o 
  16   2  17       24.50      -11.31     35.15 o 
  18   2  17      809.45      819.35     64.57 o 
 -25   3  17     1120.79     1069.51     58.78 o 
 -23   3  17      119.64      123.06     30.81 o 
 -21   3  17     1835.14     1944.46     58.69 o 
 -19   3  17        4.16       -8.58     20.44 o 
 -17   3  17      414.81      473.25     27.18 o 
 -15   3  17     1817.80     1705.98     45.01 o 
 -13   3  17      630.89      608.19     28.66 o 
 -11   3  17        8.38       -4.28     26.30 o 
  -9   3  17        1.72      -11.95     25.43 o 
  -7   3  17      263.02      287.63     56.96 o 
  -5   3  17      277.99      354.48     26.59 o 
  -3   3  17     2886.95     2854.02     87.93 o 
  -1   3  17      207.90      161.92     23.74 o 
   1   3  17        9.80       27.37     20.06 o 
   3   3  17      553.99      661.69     45.56 o 
   5   3  17     7544.26     7883.41    180.87 o 
   7   3  17     2692.40     2758.18     91.85 o 
   9   3  17       30.55       42.22     21.10 o 
  11   3  17       36.52       -3.42     26.57 o 
  13   3  17      362.47      318.49     36.72 o 
  15   3  17       88.07       69.77     34.48 o 
  17   3  17      512.96      522.47     56.44 o 
 -22   4  17     4482.54     4352.69    109.75 o 
 -20   4  17      679.51      676.13     41.60 o 
 -18   4  17       36.35       24.22     19.56 o 
 -16   4  17     1517.75     1564.81     47.87 o 
 -14   4  17       72.03       81.29     21.90 o 
 -12   4  17       51.82       36.75     21.42 o 
 -10   4  17     6243.09     6184.36    142.83 o 
  -8   4  17       96.59       58.72     23.55 o 
  -6   4  17     1072.15     1167.69     48.50 o 
  -4   4  17       42.51       87.35     21.18 o 
  -2   4  17      154.82      123.15     20.73 o 
   0   4  17     1275.28     1323.58     44.15 o 
   2   4  17      229.47      233.14     23.28 o 
   4   4  17      243.80      256.52     26.32 o 
   6   4  17      431.17      474.39     33.37 o 
   8   4  17        2.84      -16.54     21.58 o 
  10   4  17     2859.03     3080.29    110.17 o 
  12   4  17     1628.95     1679.64     67.67 o 
  14   4  17       34.51      -32.69     27.06 o 
 -21   5  17      388.74      290.60     34.97 o 
 -19   5  17       24.91       -5.80     22.95 o 
 -17   5  17     2050.75     2079.26     65.55 o 
 -15   5  17     6209.46     6043.16    126.01 o 
 -13   5  17       55.62       63.72     23.10 o 
 -11   5  17      615.23      564.93     36.52 o 
  -9   5  17     1209.22     1300.42     55.07 o 
  -7   5  17      199.73      154.16     25.22 o 
  -5   5  17       64.42       41.44     23.21 o 
  -3   5  17      126.46      149.23     27.74 o 
  -1   5  17      819.64      903.66     46.40 o 
   1   5  17       84.46       95.82     28.30 o 
   3   5  17     1012.91     1176.11     46.34 o 
   5   5  17     1274.82     1426.93     67.20 o 
   7   5  17      361.60      384.27     31.35 o 
   9   5  17        0.13      -11.22     28.60 o 
  11   5  17     1319.60     1350.53     59.34 o 
  13   5  17      111.99       96.17     77.43 o 
 -16   6  17     1423.98     1513.05     61.81 o 
 -14   6  17      286.83      296.89     34.22 o 
 -12   6  17      217.00      278.23     32.63 o 
 -10   6  17     2042.83     2021.83     72.53 o 
  -8   6  17        5.47      -15.98     30.57 o 
  -6   6  17       74.79      103.67     32.37 o 
  -4   6  17      154.37      209.98     33.60 o 
  -2   6  17       54.33       22.70     27.45 o 
   0   6  17      319.53      327.51     34.90 o 
   2   6  17       21.16       39.26     28.37 o 
   4   6  17      195.85      207.03     33.32 o 
   6   6  17      449.42      459.30     52.97 o 
   8   6  17     1308.81     1352.09    106.23 o 
  -9   7  17       43.31       61.81     38.75 o 
  -7   7  17      424.31      369.87     56.21 o 
  -5   7  17      668.41      580.98     47.98 o 
  -3   7  17      504.30      397.01     43.79 o 
  -1   7  17      855.21      946.24     51.94 o 
   1   7  17        7.39       -4.87     29.07 o 
 -26   0  18     1850.83     1725.71    128.64 o 
 -24   0  18     5391.99     5471.46    330.96 o 
 -20   0  18     3265.21     3041.09    233.55 o 
 -18   0  18      686.01      708.79     86.17 o 
 -16   0  18     1884.49     1803.59     73.08 o 
 -14   0  18        8.13       16.36     23.07 o 
 -12   0  18     5328.45     5109.61    202.35 o 
 -10   0  18    34338.11    32583.99   1380.04 o 
  -8   0  18     2171.90     2077.62    100.97 o 
  -6   0  18       12.50       16.86     33.56 o 
  -4   0  18     1125.20     1193.41     75.70 o 
  -2   0  18       15.31       39.79     30.57 o 
   0   0  18      887.04      825.49     62.25 o 
   2   0  18     2017.35     2035.33    100.67 o 
   4   0  18     1115.02     1316.60    236.04 o 
   6   0  18      530.52      524.00     48.20 o 
   8   0  18        2.78       16.14     31.22 o 
  10   0  18     2799.84     2827.06    112.51 o 
  12   0  18      206.38      217.90     51.13 o 
  14   0  18     1039.69      734.36     99.91 o 
  16   0  18     2322.96     2409.14    188.58 o 
  18   0  18      134.17       41.21     73.69 o 
 -25   1  18       97.19       58.79     37.96 o 
 -23   1  18     1231.89     1204.41     82.26 o 
 -21   1  18     2024.98     2183.63    111.12 o 
 -19   1  18       21.17      -17.14     28.00 o 
 -17   1  18     3912.01     3979.26     98.45 o 
 -15   1  18     1312.76     1175.16     41.71 o 
 -13   1  18      433.46      500.07     32.09 o 
 -11   1  18     3173.41     3097.48     97.01 o 
  -9   1  18      368.29      352.29     27.66 o 
  -7   1  18      371.62      388.46     22.60 o 
  -5   1  18     8497.68     8202.94    148.83 o 
  -3   1  18      326.68      289.34     21.49 o 
  -1   1  18       94.89       30.84     19.52 o 
   1   1  18     1697.83     1689.60     55.88 o 
   3   1  18      511.15      424.45     32.03 o 
   5   1  18     1202.92     1127.38     61.78 o 
   7   1  18      485.08      566.40     38.24 o 
   9   1  18      103.57      108.38     27.04 o 
  11   1  18      458.40      505.62     39.49 o 
  13   1  18      132.72      126.97     61.33 o 
  15   1  18      788.30      729.90     66.40 o 
  17   1  18     1862.19     1925.77     95.17 o 
 -24   2  18       26.65      -43.23     35.64 o 
 -22   2  18      739.24      778.50     43.82 o 
 -20   2  18      317.02      288.05     40.98 o 
 -18   2  18     2761.61     2583.01     71.07 o 
 -16   2  18     2991.04     3106.89     79.85 o 
 -14   2  18      119.17      147.56     21.28 o 
 -12   2  18      373.97      454.65     37.40 o 
 -10   2  18     1710.29     1697.17     82.20 o 
  -8   2  18       61.23       32.22     26.09 o 
  -6   2  18     2573.75     2609.67     74.69 o 
  -4   2  18       68.28       69.04     47.02 o 
  -2   2  18      856.19      718.18     46.20 o 
   0   2  18       24.73        1.26     22.23 o 
   2   2  18     1112.91     1238.61     67.10 o 
   4   2  18      501.36      479.28     32.71 o 
   6   2  18      160.98      146.04     24.44 o 
   8   2  18      849.42      905.86     43.60 o 
  10   2  18      805.30      861.24     43.49 o 
  12   2  18     1163.59     1178.32     63.70 o 
  14   2  18       94.69       58.03     33.89 o 
  16   2  18      960.71      905.84     66.06 o 
 -23   3  18      507.08      440.54     38.07 o 
 -21   3  18      986.88      985.66     41.93 o 
 -19   3  18       65.60        6.20     21.46 o 
 -17   3  18     1800.78     1884.51     51.85 o 
 -15   3  18      904.67      919.00     35.31 o 
 -13   3  18        1.13        0.79     21.17 o 
 -11   3  18     1035.64     1235.49     60.79 o 
  -9   3  18      240.63      249.08     40.79 o 
  -7   3  18       33.62       26.23     28.25 o 
  -5   3  18     6189.43     5884.91    153.29 o 
  -3   3  18     1118.87     1110.12     68.10 o 
  -1   3  18      163.02      146.86     29.50 o 
   1   3  18       93.46      125.13     38.58 o 
   3   3  18       51.84       43.03     24.06 o 
   5   3  18     1225.83     1493.53     62.96 o 
   7   3  18      370.83      376.28     29.47 o 
   9   3  18       40.24       64.78     22.17 o 
  11   3  18      763.70      738.77     46.77 o 
  13   3  18       99.49       42.22     32.02 o 
  15   3  18       48.70        1.60     34.79 o 
 -22   4  18      174.13      187.41     29.26 o 
 -20   4  18      177.04      165.42     26.65 o 
 -18   4  18     1347.09     1335.19     46.25 o 
 -16   4  18      139.89      153.22     22.79 o 
 -14   4  18     1318.32     1278.84     47.40 o 
 -12   4  18       62.05       48.84     25.96 o 
 -10   4  18     5290.23     5125.23    134.79 o 
  -8   4  18       44.15       75.10     24.27 o 
  -6   4  18      397.64      446.91     32.93 o 
  -4   4  18      149.70      123.39     22.75 o 
  -2   4  18      409.10      416.11     37.27 o 
   0   4  18      141.63      135.99     24.17 o 
   2   4  18      205.84      269.50     23.49 o 
   4   4  18      176.56      146.13     25.03 o 
   6   4  18        0.24      -17.34     22.39 o 
   8   4  18      124.85      131.13     27.61 o 
  10   4  18      163.74      232.19     28.29 o 
  12   4  18      129.91      121.71     35.92 o 
  14   4  18      693.24      621.26     93.67 o 
 -19   5  18       41.00        4.17     25.02 o 
 -17   5  18      105.30       79.50     26.02 o 
 -15   5  18       13.92        4.04     23.43 o 
 -13   5  18      327.28      354.97     30.42 o 
 -11   5  18      384.01      392.41     32.08 o 
  -9   5  18      695.65      777.32     43.64 o 
  -7   5  18       80.95       47.43     22.75 o 
  -5   5  18      152.61      126.87     33.80 o 
  -3   5  18        0.13      -33.03     25.17 o 
  -1   5  18      309.14      378.20     35.00 o 
   1   5  18      339.19      379.26     40.00 o 
   3   5  18     1098.89     1305.52     56.96 o 
   5   5  18        6.91      -22.54     23.24 o 
   7   5  18       46.15       32.18     28.62 o 
   9   5  18        0.05       27.18     30.23 o 
  11   5  18       19.11       46.11     36.46 o 
 -14   6  18      125.50       92.85     29.49 o 
 -12   6  18        4.03       36.54     26.60 o 
 -10   6  18      260.55      342.30     40.02 o 
  -8   6  18      308.79      388.72     57.17 o 
  -6   6  18      111.28      103.54     41.04 o 
  -4   6  18       93.48       71.49     30.33 o 
  -2   6  18      421.30      405.14     38.52 o 
   0   6  18       11.32      -22.83     28.58 o 
   2   6  18      476.17      524.97     41.95 o 
   4   6  18        0.52      -12.57     28.72 o 
   6   6  18       19.83       13.20     29.54 o 
 -25   1  19       79.57       58.05     32.61 o 
 -23   1  19        2.08       24.85     36.80 o 
 -21   1  19       76.34       72.72     48.80 o 
 -19   1  19      343.18      310.74     73.24 o 
 -17   1  19     1382.83     1319.37     66.43 o 
 -15   1  19        0.02       -3.14     19.22 o 
 -13   1  19       67.42       74.25     22.66 o 
 -11   1  19      228.15      219.49     28.76 o 
  -9   1  19      193.23      246.03     63.69 o 
  -7   1  19       37.59       17.40     29.41 o 
  -5   1  19     5854.05     5534.96    142.93 o 
  -3   1  19     1797.82     1665.36     64.43 o 
  -1   1  19       60.63       17.13     23.82 o 
   1   1  19      272.42      249.90     30.83 o 
   3   1  19       79.27       68.31     23.88 o 
   5   1  19      123.48       72.85     24.85 o 
   7   1  19      223.39      195.49     35.17 o 
   9   1  19      117.25      163.03     29.46 o 
  11   1  19        6.51       18.30     25.80 o 
  13   1  19      158.40       92.70     54.56 o 
  15   1  19       23.86       -3.32     49.01 o 
 -24   2  19       31.97       64.60     31.19 o 
 -22   2  19        0.28        5.94     27.20 o 
 -20   2  19       90.40      116.45     31.48 o 
 -18   2  19     1517.72     1480.89     55.48 o 
 -16   2  19      882.20      848.00     39.17 o 
 -14   2  19      235.27      283.26     29.18 o 
 -12   2  19      826.49      935.27     51.46 o 
 -10   2  19      231.18      211.63     40.32 o 
  -8   2  19        0.81        6.42     25.74 o 
  -6   2  19     1027.13     1096.13     58.65 o 
  -4   2  19      844.32      771.41     61.43 o 
  -2   2  19      395.32      253.38     45.30 o 
   0   2  19     3001.55     3089.90     94.67 o 
   2   2  19        3.49      -16.72     20.28 o 
   4   2  19      193.53      107.86     26.72 o 
   6   2  19       86.36       73.23     22.16 o 
   8   2  19       89.95       20.96     25.64 o 
  10   2  19        1.60        2.21     25.41 o 
  12   2  19      457.24      437.44     44.68 o 
  14   2  19      155.98      172.26     44.77 o 
  16   2  19       77.48      178.59     86.17 o 
 -23   3  19      732.94      740.60     46.70 o 
 -21   3  19       96.54      121.47     26.59 o 
 -19   3  19        0.06      -18.88     21.63 o 
 -17   3  19      683.57      680.04     35.36 o 
 -15   3  19      154.52      180.18     22.34 o 
 -13   3  19      501.21      456.04     33.64 o 
 -11   3  19     2283.03     2336.25     92.66 o 
  -9   3  19      365.11      338.18     43.88 o 
  -7   3  19     2338.14     2176.60     92.20 o 
  -5   3  19     1487.59     1550.70     69.58 o 
  -3   3  19      930.33      847.84     61.20 o 
  -1   3  19     1246.15     1308.84     66.05 o 
   1   3  19      134.62      146.80     36.94 o 
   3   3  19      769.60      817.62     44.69 o 
   5   3  19     1147.37     1185.98     50.46 o 
   7   3  19      977.06     1023.88     43.02 o 
   9   3  19      345.49      367.36     41.98 o 
  11   3  19       52.42       62.83     33.06 o 
  13   3  19      401.18      348.29     41.77 o 
 -20   4  19       74.09       80.46     23.71 o 
 -18   4  19       28.64       -5.83     20.71 o 
 -16   4  19      520.38      537.79     34.01 o 
 -14   4  19      603.35      590.66     31.41 o 
 -12   4  19     4476.30     4658.35    150.05 o 
 -10   4  19      914.83      883.42     46.89 o 
  -8   4  19        0.60       -9.32     23.24 o 
  -6   4  19     1760.58     1878.67     59.39 o 
  -4   4  19      406.01      435.40     31.67 o 
  -2   4  19       29.79       -0.27     23.12 o 
   0   4  19     3215.87     3524.71     85.74 o 
   2   4  19     1121.56     1149.68     52.68 o 
   4   4  19       63.55       85.86     21.68 o 
   6   4  19        9.06        7.51     21.52 o 
   8   4  19     1067.77     1147.07     48.67 o 
  10   4  19       47.07       27.57     29.48 o 
  12   4  19       58.82       54.58     31.17 o 
 -17   5  19     1366.75     1351.24     52.96 o 
 -15   5  19      217.07      217.11     28.66 o 
 -13   5  19      288.98      340.42     30.83 o 
 -11   5  19     2894.15     3092.07     82.96 o 
  -9   5  19      311.49      247.21     31.08 o 
  -7   5  19      318.89      410.10     50.10 o 
  -5   5  19     3089.49     3132.48    149.60 o 
  -3   5  19      408.48      409.85     37.00 o 
  -1   5  19     1359.63     1575.50     63.48 o 
   1   5  19     1029.92     1054.54     52.27 o 
   3   5  19       89.43       82.79     30.37 o 
   5   5  19      264.26      361.22     36.62 o 
   7   5  19      689.94      801.94     47.99 o 
   9   5  19       34.89       27.87     31.92 o 
 -12   6  19     2659.24     2985.87     93.64 o 
 -10   6  19      471.53      559.71     54.24 o 
  -8   6  19       26.02       -2.81     39.94 o 
  -6   6  19     3319.38     3533.24    132.68 o 
  -4   6  19      418.43      517.48     42.96 o 
  -2   6  19      303.66      383.22     38.72 o 
   0   6  19     1689.32     1904.98     91.13 o 
   2   6  19      300.77      339.82     38.49 o 
   4   6  19      407.73      510.98     47.34 o 
 -22   0  20      547.47      483.79     83.01 o 
 -20   0  20      184.01      238.97     99.29 o 
 -18   0  20       35.91       38.30     39.08 o 
 -16   0  20        2.31      -35.83     31.74 o 
 -14   0  20      290.63      298.49     69.94 o 
 -12   0  20     1367.02     1167.22    156.74 o 
 -10   0  20       61.41      -31.22     41.21 o 
  -8   0  20     2370.11     2433.70    114.24 o 
  -6   0  20     2987.93     2821.53    174.22 o 
  -4   0  20       52.07       60.74     94.92 o 
  -2   0  20      170.15      254.75     61.82 o 
   0   0  20     3834.75     3790.77    192.96 o 
   2   0  20      763.38      659.87     60.49 o 
   4   0  20     2296.46     2415.97    118.33 o 
   6   0  20     4135.99     4634.19    207.71 o 
   8   0  20      336.41      338.11     46.06 o 
  10   0  20      183.81      132.77     48.86 o 
  12   0  20      559.13      652.45     79.93 o 
  14   0  20      101.92        0.00     78.68 o 
 -23   1  20       18.52        4.12     36.37 o 
 -21   1  20      195.03      208.31     49.36 o 
 -19   1  20      150.35       93.59     42.04 o 
 -17   1  20      141.36      158.30     43.23 o 
 -15   1  20     1224.19     1259.46     57.38 o 
 -13   1  20     2919.04     2981.03    106.18 o 
 -11   1  20     2093.15     1992.63     81.71 o 
  -9   1  20       72.20       37.18     29.52 o 
  -7   1  20     1194.46     1335.58     88.33 o 
  -5   1  20     2128.06     2299.87    103.11 o 
  -3   1  20      272.25      270.18     31.80 o 
  -1   1  20     4664.64     4524.97    123.51 o 
   1   1  20      542.25      662.14     44.94 o 
   3   1  20      525.92      485.26     36.77 o 
   5   1  20     1942.52     1905.74     68.32 o 
   7   1  20      700.19      617.22     41.38 o 
   9   1  20       54.57       22.48     26.60 o 
  11   1  20     2687.68     2920.51     91.66 o 
  13   1  20      115.56       61.54     79.93 o 
  15   1  20      487.59      375.18     65.19 o 
 -24   2  20      896.34      866.36    151.12 o 
 -22   2  20     2724.55     2916.81     98.70 o 
 -20   2  20       66.82       52.85     27.70 o 
 -18   2  20      427.43      427.40     56.28 o 
 -16   2  20        1.91      -13.67     17.79 o 
 -14   2  20      362.64      450.57     38.87 o 
 -12   2  20      737.22      764.30     46.79 o 
 -10   2  20       22.05       35.93     33.87 o 
  -8   2  20      130.48      144.75     33.48 o 
  -6   2  20     4467.46     4455.88    189.04 o 
  -4   2  20        2.97      -29.10     27.17 o 
  -2   2  20     2236.42     2103.52     85.22 o 
   0   2  20     5380.61     5431.40    130.77 o 
   2   2  20     1448.95     1393.37     56.19 o 
   4   2  20      471.21      473.89     37.25 o 
   6   2  20      951.74     1052.88     50.86 o 
   8   2  20       30.12       49.63     27.72 o 
  10   2  20      589.62      563.83     59.88 o 
  12   2  20     1335.74     1253.33     68.94 o 
  14   2  20      192.10      200.09     47.83 o 
 -21   3  20       39.37       54.21     25.44 o 
 -19   3  20     1986.25     1860.18     75.52 o 
 -17   3  20       45.31       28.28     23.95 o 
 -15   3  20       58.06       23.91     25.07 o 
 -13   3  20      243.98      260.88     39.26 o 
 -11   3  20      675.45      720.94     48.12 o 
  -9   3  20       48.24       54.82     34.00 o 
  -7   3  20     2961.28     3152.98    105.67 o 
  -5   3  20     1219.38     1201.91     63.39 o 
  -3   3  20       61.84       17.83     28.09 o 
  -1   3  20     2047.20     2113.25     76.27 o 
   1   3  20      135.10      137.70     28.03 o 
   3   3  20      187.41      173.63     31.55 o 
   5   3  20     1789.46     2099.30     80.08 o 
   7   3  20      218.05      224.58     37.20 o 
   9   3  20       41.97       59.03     34.50 o 
  11   3  20      222.29      175.84     40.20 o 
  13   3  20        6.21        7.49     74.93 o 
 -20   4  20      268.46      304.23     33.69 o 
 -18   4  20       57.20       60.79     22.24 o 
 -16   4  20      237.16      239.09     28.55 o 
 -14   4  20      769.68      754.27     47.91 o 
 -12   4  20      599.99      711.38     50.46 o 
 -10   4  20      381.40      452.99     37.67 o 
  -8   4  20      135.02      145.86     28.39 o 
  -6   4  20       91.38      105.75     30.62 o 
  -4   4  20       75.82       65.86     26.73 o 
  -2   4  20      691.93      801.85     45.95 o 
   0   4  20      890.90     1018.65     50.57 o 
   2   4  20      409.78      473.78     38.98 o 
   4   4  20       73.02       55.33     28.88 o 
   6   4  20      408.17      392.90     32.29 o 
   8   4  20      220.36      312.28     35.77 o 
  10   4  20        0.49       -3.68     34.72 o 
 -17   5  20      729.72      829.85     90.21 o 
 -15   5  20      321.42      335.34     36.76 o 
 -13   5  20        1.33       -4.19     23.56 o 
 -11   5  20       67.93      118.00     25.95 o 
  -9   5  20       29.11       50.76     35.13 o 
  -7   5  20        0.08       13.93     41.45 o 
  -5   5  20      111.79      134.29     36.27 o 
  -3   5  20      152.35      140.83     37.04 o 
  -1   5  20       54.96       30.30     30.20 o 
   1   5  20      102.19      112.80     31.82 o 
   3   5  20        0.07       -4.29     29.45 o 
   5   5  20        8.52      -19.36     29.33 o 
   7   5  20        8.28      -16.70     32.09 o 
 -10   6  20      116.61       64.94     77.43 o 
  -8   6  20       46.13       60.54     40.42 o 
  -6   6  20        3.51      -18.50     38.12 o 
  -4   6  20      476.76      426.54     47.56 o 
  -2   6  20       44.86       -8.51     30.27 o 
   0   6  20        2.07       19.48     38.67 o 
 -23   1  21      811.94      843.70     65.50 o 
 -21   1  21       41.01       54.41     44.04 o 
 -19   1  21      159.45      203.75     49.55 o 
 -17   1  21       14.54       26.61     39.84 o 
 -15   1  21      929.87     1016.49     79.45 o 
 -13   1  21       58.70       97.28     29.11 o 
 -11   1  21       49.64       37.86     36.18 o 
  -9   1  21      138.38      116.50     35.01 o 
  -7   1  21      199.17      254.30     31.83 o 
  -5   1  21      363.34      226.48     29.80 o 
  -3   1  21       73.63       62.74     34.34 o 
  -1   1  21       22.25       49.96     25.23 o 
   1   1  21        1.40      -12.21     23.74 o 
   3   1  21      779.35      876.14     47.53 o 
   5   1  21       82.80       96.40     31.00 o 
   7   1  21        0.14       -9.28     25.26 o 
   9   1  21       89.38      138.39     32.13 o 
  11   1  21      118.80       70.95     42.69 o 
  13   1  21      143.73      153.33     56.96 o 
 -22   2  21      654.47      671.71     58.14 o 
 -20   2  21       96.37       81.56     33.91 o 
 -18   2  21        1.36      -54.01     36.01 o 
 -16   2  21        3.29       14.47     21.11 o 
 -14   2  21       60.54      126.24     33.53 o 
 -12   2  21        0.53       -6.19     23.58 o 
 -10   2  21      132.76       45.16     34.31 o 
  -8   2  21        0.43        8.41     33.73 o 
  -6   2  21       42.52       43.03     32.54 o 
  -4   2  21       72.34       56.28     28.98 o 
  -2   2  21      330.85      366.31     35.87 o 
   0   2  21      834.08      927.73     47.85 o 
   2   2  21        2.15       16.36     23.50 o 
   4   2  21      258.46      306.66     33.86 o 
   6   2  21      269.67      289.54     34.02 o 
   8   2  21      615.85      577.90     46.43 o 
  10   2  21       34.22        4.76     27.79 o 
  12   2  21       24.42       37.24     35.23 o 
 -21   3  21      781.96      747.28     67.77 o 
 -19   3  21      562.26      548.20     57.08 o 
 -17   3  21     1038.26     1022.42     47.84 o 
 -15   3  21       14.33      -16.21     31.93 o 
 -13   3  21        1.66       -7.58     33.99 o 
 -11   3  21      449.32      531.12     53.24 o 
  -9   3  21      281.98      334.85     46.14 o 
  -7   3  21      828.14      948.11     74.04 o 
  -5   3  21      344.95      292.74     37.11 o 
  -3   3  21      138.70      240.61     37.29 o 
  -1   3  21     1016.92     1004.20     63.09 o 
   1   3  21      163.71      185.42     38.58 o 
   3   3  21       50.51        8.66     31.19 o 
   5   3  21     2701.04     2925.04    103.29 o 
   7   3  21       77.00       21.65     31.91 o 
   9   3  21      189.82      165.84     38.21 o 
  11   3  21      196.80      218.95     57.40 o 
 -18   4  21       31.62       11.99     22.11 o 
 -16   4  21     1266.09     1315.04     51.97 o 
 -14   4  21        9.89        2.85     22.44 o 
 -12   4  21        0.18       15.71     23.94 o 
 -10   4  21       43.20       59.60     28.84 o 
  -8   4  21     1250.14     1250.32     56.92 o 
  -6   4  21       73.24       70.75     30.53 o 
  -4   4  21      356.16      429.69     37.76 o 
  -2   4  21     2636.50     3132.09    105.41 o 
   0   4  21     1317.52     1413.82     69.78 o 
   2   4  21      281.41      294.70     41.24 o 
   4   4  21     2904.94     3219.01     94.19 o 
   6   4  21       45.24       33.43     30.23 o 
   8   4  21       60.32       31.48     36.91 o 
 -13   5  21     1146.85     1101.90     52.41 o 
 -11   5  21       32.50       53.24     32.11 o 
  -9   5  21       62.27       85.13     49.73 o 
  -7   5  21     1691.64     2051.73    117.24 o 
  -5   5  21      280.92      288.46     44.16 o 
  -3   5  21       57.54       49.52     37.51 o 
  -1   5  21      577.49      509.54     48.61 o 
   1   5  21       83.23       94.84     32.97 o 
   3   5  21      537.64      563.50     43.55 o 
 -22   0  22     1489.83     1859.62    217.31 o 
 -20   0  22       78.20       77.21     55.45 o 
 -18   0  22     4119.11     4122.64    252.28 o 
 -16   0  22     1015.11     1109.03    131.14 o 
 -14   0  22      298.83      124.89     63.69 o 
 -12   0  22     4211.50     4414.89    252.28 o 
 -10   0  22        6.05       74.93     53.70 o 
  -8   0  22     1591.83     1458.17    103.66 o 
  -6   0  22       64.51       21.57     35.92 o 
  -4   0  22      445.32      452.32     56.96 o 
  -2   0  22      271.94      306.87     84.30 o 
   0   0  22        9.51       13.80     34.80 o 
   2   0  22        4.62       23.30     67.44 o 
   4   0  22      458.99      381.75     54.56 o 
   6   0  22     2871.99     3441.99    131.39 o 
   8   0  22     1951.04     2166.28    103.14 o 
  10   0  22     5883.70     6344.58    246.70 o 
  12   0  22      222.67      393.41     92.42 o 
 -21   1  22       28.44      -32.78     42.88 o 
 -19   1  22     1044.32     1234.91     90.40 o 
 -17   1  22     4888.01     4985.59    181.26 o 
 -15   1  22       54.81       37.45     38.26 o 
 -13   1  22      390.11      360.93     77.43 o 
 -11   1  22      906.15      834.05    118.02 o 
  -9   1  22       99.79      136.49     35.51 o 
  -7   1  22      625.16      697.79     45.81 o 
  -5   1  22      417.71      374.36     39.30 o 
  -3   1  22      870.35      963.59     53.90 o 
  -1   1  22       27.81       26.56     24.92 o 
   1   1  22     1512.36     1701.53     70.92 o 
   3   1  22      785.21      874.04     49.94 o 
   5   1  22     1662.27     1905.26     73.00 o 
   7   1  22        3.85      -17.67     27.25 o 
   9   1  22      429.02      480.27     42.83 o 
  11   1  22       10.95       58.96     31.01 o 
 -20   2  22       19.41        3.07     35.18 o 
 -18   2  22      544.79      595.65     65.60 o 
 -16   2  22      347.96      362.19     63.59 o 
 -14   2  22       40.54       54.92     38.13 o 
 -12   2  22     1748.99     1907.31    125.16 o 
 -10   2  22      604.05      659.42     89.92 o 
  -8   2  22      126.26      131.80     47.46 o 
  -6   2  22     1259.58     1328.72     69.60 o 
  -4   2  22       50.81       55.81     38.18 o 
  -2   2  22       17.52       51.10     29.20 o 
   0   2  22      194.24      154.88     30.21 o 
   2   2  22      159.50      108.74     28.19 o 
   4   2  22      973.82      997.18     77.99 o 
   6   2  22       25.28       24.85     28.11 o 
   8   2  22      105.12       61.03     29.57 o 
  10   2  22     1149.79     1142.40     58.29 o 
 -19   3  22        6.14       15.97     31.36 o 
 -17   3  22      341.52      323.54     39.85 o 
 -15   3  22       18.69       31.64     30.00 o 
 -13   3  22        0.94      -29.00     36.23 o 
 -11   3  22      947.97      954.96     70.24 o 
  -9   3  22       18.93       78.08     52.45 o 
  -7   3  22      225.33      203.62     48.01 o 
  -5   3  22      456.84      476.87     57.23 o 
  -3   3  22       79.40       74.28     41.57 o 
  -1   3  22      253.63      259.53     34.88 o 
   1   3  22      553.80      661.16     47.04 o 
   3   3  22     1169.62     1266.70     63.39 o 
   5   3  22      914.33     1026.85     69.54 o 
   7   3  22      445.99      468.08     46.76 o 
   9   3  22       46.82      -57.13     46.36 o 
 -16   4  22      154.73      167.20     28.15 o 
 -14   4  22       67.75       71.14     24.84 o 
 -12   4  22     1041.52     1032.71     48.61 o 
 -10   4  22      352.12      338.45     36.64 o 
  -8   4  22       23.93        3.68     32.76 o 
  -6   4  22       25.29        5.16     29.74 o 
  -4   4  22      194.19      176.93     39.14 o 
  -2   4  22      319.59      301.99     42.86 o 
   0   4  22      237.97      254.23     42.61 o 
   2   4  22      506.48      530.94     49.65 o 
   4   4  22       57.83       27.96     34.96 o 
   6   4  22       86.70       22.83     45.19 o 
 -11   5  22        0.03       36.19     44.24 o 
  -9   5  22     1225.46     1188.21    129.64 o 
  -7   5  22      526.66      572.84     70.31 o 
  -5   5  22      217.28      221.31     42.50 o 
  -3   5  22      137.13      105.67     38.39 o 
  -1   5  22       78.39       81.29     36.47 o 
   1   5  22      105.37      211.07     88.67 o 
 -19   1  23      248.43      265.86     66.78 o 
 -17   1  23      538.41      483.49     75.29 o 
 -15   1  23       85.52       36.22     59.95 o 
 -13   1  23      845.51      907.51     79.42 o 
 -11   1  23       21.50       25.47     59.32 o 
  -9   1  23       27.60        9.37     30.97 o 
  -7   1  23      222.37      219.40     32.47 o 
  -5   1  23      101.39       94.17     29.28 o 
  -3   1  23       96.01      144.19     31.94 o 
  -1   1  23       26.69       31.23     26.81 o 
   1   1  23       10.84       13.92     27.30 o 
   3   1  23       36.13       51.30     27.72 o 
   5   1  23       32.43       97.41     29.54 o 
   7   1  23       51.73       34.00     28.66 o 
   9   1  23        4.98      -43.00     28.67 o 
 -18   2  23      534.48      551.14     65.42 o 
 -16   2  23      458.83      497.16     60.56 o 
 -14   2  23      282.17      348.83     52.38 o 
 -12   2  23     3946.56     4585.99    262.27 o 
 -10   2  23      156.04       98.66     58.70 o 
  -8   2  23      377.30      350.37     55.61 o 
  -6   2  23      251.75      249.48     39.09 o 
  -4   2  23       27.41       10.14     26.87 o 
  -2   2  23        9.97       33.01     28.40 o 
   0   2  23     1030.27     1110.72     76.20 o 
   2   2  23       47.02        6.34     26.65 o 
   4   2  23       22.34      -30.79     27.00 o 
   6   2  23       37.26       -7.42     28.23 o 
   8   2  23      151.24      144.63     33.04 o 
 -17   3  23      946.46     1023.31     59.46 o 
 -15   3  23      152.77      179.04     35.74 o 
 -13   3  23      245.57      197.48     46.60 o 
 -11   3  23        6.35       20.10     34.70 o 
  -9   3  23       72.73       47.46     54.95 o 
  -7   3  23     2247.57     2543.52    127.60 o 
  -5   3  23     1383.86     1593.49    102.16 o 
  -3   3  23      171.34      165.94     88.05 o 
  -1   3  23      655.88      686.44     60.36 o 
   1   3  23       94.37      165.14     54.10 o 
   3   3  23       59.25      122.18     49.99 o 
   5   3  23        2.14      -39.18     31.54 o 
 -14   4  23       41.43        6.17     39.77 o 
 -12   4  23     1645.77     1756.04     64.26 o 
 -10   4  23      189.72      219.55     43.81 o 
  -8   4  23      181.59      140.07     39.63 o 
  -6   4  23       44.48      -36.65     39.21 o 
  -4   4  23      997.85     1151.45     66.46 o 
  -2   4  23      309.27      285.02     43.82 o 
   0   4  23      140.19      134.83     40.88 o 
   2   4  23       71.75       19.89     35.83 o 
 -18   0  24      674.63      675.66    104.91 o 
 -16   0  24      127.18      198.58     74.93 o 
 -14   0  24      259.69      359.69     84.93 o 
 -12   0  24     1355.36     1486.20    144.87 o 
 -10   0  24        0.00       43.71     53.70 o 
  -8   0  24     4928.43     5078.79    200.84 o 
  -6   0  24     2272.05     2376.72    123.55 o 
  -4   0  24      283.48      279.32     54.26 o 
  -2   0  24     2014.73     1885.64    198.58 o 
   0   0  24      344.37      384.29     56.91 o 
   2   0  24       66.75       60.83     46.21 o 
   4   0  24      294.57      363.78     60.76 o 
   6   0  24      452.56      405.53     54.42 o 
 -19   1  24      486.43      429.62     94.92 o 
 -17   1  24        1.83      -13.74     53.70 o 
 -15   1  24      141.91      136.17     48.07 o 
 -13   1  24     3114.04     3238.86    150.82 o 
 -11   1  24      260.38      277.96     52.01 o 
  -9   1  24        0.14      -46.34     30.90 o 
  -7   1  24     3697.77     4060.48    120.35 o 
  -5   1  24      309.29      379.38     41.47 o 
  -3   1  24      465.86      462.70     54.98 o 
  -1   1  24      621.59      534.06     47.41 o 
   1   1  24       26.14       27.64     29.24 o 
   3   1  24      519.45      522.50     52.75 o 
   5   1  24     2182.11     2683.08     89.45 o 
   7   1  24       19.06       91.84     55.18 o 
 -16   2  24      102.51       65.93     49.69 o 
 -14   2  24     1876.29     1994.50    167.35 o 
 -12   2  24      461.96      445.86     84.93 o 
 -10   2  24        7.67        7.49     53.70 o 
  -8   2  24      828.62      805.19     72.40 o 
  -6   2  24        5.79      -13.86     30.10 o 
  -4   2  24      202.51      274.60     37.22 o 
  -2   2  24     3720.52     4269.21    133.40 o 
   0   2  24     3250.83     3593.91    145.83 o 
   2   2  24        1.34       22.74     27.83 o 
   4   2  24        0.32       12.17     28.71 o 
   6   2  24      331.48      382.10     61.65 o 
 -15   3  24        4.11        1.25     58.70 o 
 -13   3  24      792.51      848.65     71.10 o 
 -11   3  24       10.76       54.95     61.20 o 
  -9   3  24      420.62      333.46     77.43 o 
  -7   3  24      947.85      909.25     77.47 o 
  -5   3  24       19.08       13.74     42.59 o 
  -3   3  24      605.31      745.06     74.72 o 
  -1   3  24       24.54       54.65     38.89 o 
   1   3  24       43.13       59.79     58.07 o 
   3   3  24     1460.97     1473.83    112.59 o 
  -8   4  24      804.95      928.73    112.90 o 
  -6   4  24     1115.44     1410.91     99.36 o 
  -4   4  24      111.93       27.12     62.55 o 
  -2   4  24      940.89     1232.67    139.88 o 
 -15   1  25       18.55       15.26     42.77 o 
 -13   1  25        1.23       31.22     41.51 o 
 -11   1  25        4.05       16.60     41.00 o 
  -9   1  25      112.30      158.71     56.20 o 
  -7   1  25      481.74      588.66     46.57 o 
  -5   1  25       12.07      -41.42     27.62 o 
  -3   1  25        1.65       17.01     28.84 o 
  -1   1  25      787.38      918.13     57.45 o 
   1   1  25      470.38      563.04     48.28 o 
   3   1  25      284.10      297.15     36.78 o 
 -14   2  25        0.66        8.74     61.20 o 
 -12   2  25       32.96      169.85     71.19 o 
 -10   2  25       11.17       -1.25     54.95 o 
  -8   2  25       99.56      125.19     49.24 o 
  -6   2  25        1.37       -8.47     28.49 o 
  -4   2  25      204.46      232.76     52.05 o 
  -2   2  25     1696.89     2120.35     84.52 o 
   0   2  25      649.72      822.73     55.99 o 
   2   2  25       17.82       29.15     29.14 o 
  -9   3  25      409.73      414.64     83.68 o 
  -7   3  25     1358.18     1643.86    327.84 o 
  -5   3  25       20.17      -42.67     48.71 o 
  -3   3  25      850.49      902.13     79.84 o 
  -1   3  25      349.24      499.56    101.16 o 
 -12   0  26     2368.80     2772.57    201.07 o 
 -10   0  26        2.38        1.25     53.70 o 
  -8   0  26      210.81      247.90     54.31 o 
  -6   0  26      562.71      552.62     64.90 o 
  -4   0  26       52.15       38.82     42.60 o 
  -2   0  26      313.23      320.90     55.55 o 
   0   0  26      177.10      222.26     57.72 o 
 -11   1  26      134.40      155.18     65.57 o 
  -9   1  26      491.49      678.13     73.74 o 
  -7   1  26      288.51      409.76     45.02 o 
  -5   1  26      151.93       82.05     33.64 o 
  -3   1  26     1273.36     1447.02     72.58 o 
  -1   1  26      108.90      116.08     35.07 o 
  -8   2  26      125.12      100.04     38.38 o 
  -6   2  26        7.44        0.13     33.05 o 
  -4   2  26      604.12      619.26    142.38 o 
                                                 
